# Supplementary material for: Crystal structure of [NiHg(SCN)4(CH3OH)2]n
Source: Acta Crystallogr Sect E Struct Rep Online. 2014 Jul 19;70(Pt 8):48–50. doi: 10.1107/S1600536814009532 (PMC4158493; doi:10.1107/S1600536814009532)
Supplement: Supplementary file 1 [file e-70-00048-sup1.cif]

##############################################################################
#                                                                            #
# This CIF contains the data in a paper accepted for publication in          #
# Acta Crystallographica Section E. It conforms to the requirements of       #
# Notes for Authors for Acta Crystallographica Section E, and has been       #
# peer reviewed under the auspices of the IUCr Commission on Journals.       #
#                                                                            #
# Full details of the Crystallographic Information File format               #
# are given in the paper "The Crystallographic Information File (CIF):       #
# a New Standard Archive File for Crystallography" by S. R. Hall, F. H.      #
# Allen and I. D. Brown [Acta Cryst. (1991), A47, 655-685].                  #
#                                                                            #
# The current version of the core CIF dictionary is obtainable from          #
# ftp://ftp.iucr.org/pub/cif_core.dic.                                       #
#                                                                            #
# Software is freely available for graphical display of the structure(s)     #
# in this CIF. For information consult the CIF software page                 #
# http://www.iucr.org/resources/cif/software.                                #
#                                                                            #
# This file may be used for bona fide research purposes within the           #
# scientific community so long as proper attribution is given to the journal # 
# article from which it was obtained.                                        #
#                                                                            #
##############################################################################
data_I
_audit_creation_method     SHELXL-97
_database_code_depnum_ccdc_archive     'CCDC 1004260'
_chemical_name_systematic
;\
<i>catena</i>-Poly[[bis(methanol-\k<i>O</i>)nickel(II)]-di-\m-thiocyanato-\
\k^4^<i>N</i>:<i>S</i>-mercurate(II)-di-\m-thiocyanato-\k^4^<i>N</i>:<i>S</i>]
;
_chemical_name_common
;
Nickel tetrathiocyanatomercurate(II) methanol disolvate
;
_chemical_formula_moiety     'C6 H8 Hg N4 Ni O2 S4'
_chemical_formula_sum     'C6 H8 Hg N4 Ni O2 S4'
_chemical_formula_iupac     '[Ni Hg (N C S)4 (C H4 O)2]'
_chemical_formula_weight     555.70
_chemical_melting_point     ?
_symmetry_cell_setting     tetragonal
_symmetry_space_group_name_H-M     'I -4 2 d'
_symmetry_space_group_name_Hall     'I -4 2bw'
loop_
    _symmetry_equiv_pos_as_xyz
    'x, y, z'
    '-x, -y, z'
    'y, -x, -z'
    '-y, x, -z'
    '-x+1/2, y, -z+3/4'
    'x+1/2, -y, -z+3/4'
    '-y+1/2, -x, z+3/4'
    'y+1/2, x, z+3/4'
    'x+1/2, y+1/2, z+1/2'
    '-x+1/2, -y+1/2, z+1/2'
    'y+1/2, -x+1/2, -z+1/2'
    '-y+1/2, x+1/2, -z+1/2'
    '-x+1, y+1/2, -z+5/4'
    'x+1, -y+1/2, -z+5/4'
    '-y+1, -x+1/2, z+5/4'
    'y+1, x+1/2, z+5/4'
_cell_length_a     10.1746(3)
_cell_length_b     10.1746(3)
_cell_length_c     29.5107(11)
_cell_angle_alpha     90.00
_cell_angle_beta     90.00
_cell_angle_gamma     90.00
_cell_volume     3055.02(17)
_cell_formula_units_Z     8
_cell_measurement_reflns_used     9082
_cell_measurement_theta_min     2.879
_cell_measurement_theta_max     39.947
_cell_measurement_temperature     100(2)
_exptl_crystal_description     'spherical'
_exptl_crystal_colour     'blue'
_exptl_crystal_size_max     0.18
_exptl_crystal_size_mid     0.18
_exptl_crystal_size_min     0.18
_exptl_crystal_size_rad     ?
_exptl_crystal_density_diffrn     2.416
_exptl_crystal_density_meas     ?
_exptl_crystal_density_method     'not measured'
_exptl_crystal_F_000     2080
_exptl_absorpt_coefficient_mu     11.814
_exptl_absorpt_correction_type     multi-scan
_exptl_absorpt_process_details
;
(<i>SADABS</i>; Bruker, 2008)
;
_exptl_absorpt_correction_T_min     .5665
_exptl_absorpt_correction_T_max     .7479
_exptl_special_details     ?
_diffrn_ambient_temperature     100(2)
_diffrn_radiation_type     MoK\a
_diffrn_radiation_wavelength     0.71073
_diffrn_radiation_source     'fine-focus sealed tube'
_diffrn_radiation_monochromator     graphite
_diffrn_measurement_device_type     'Bruker APEXII CCD'
_diffrn_measurement_method     '\w and \f scans'
_diffrn_detector_area_resol_mean     ?
_diffrn_reflns_number     17699
_diffrn_reflns_av_R_equivalents     0.0279
_diffrn_reflns_av_sigmaI/netI     0.0545
_diffrn_reflns_theta_min     2.76
_diffrn_reflns_theta_max     39.99
_diffrn_reflns_theta_full     39.99
_diffrn_measured_fraction_theta_max     0.996
_diffrn_measured_fraction_theta_full     0.996
_diffrn_reflns_limit_h_min     -17
_diffrn_reflns_limit_h_max     17
_diffrn_reflns_limit_k_min     -18
_diffrn_reflns_limit_k_max     12
_diffrn_reflns_limit_l_min     -41
_diffrn_reflns_limit_l_max     53
_diffrn_standards_number     0
_diffrn_standards_interval_count     .
_diffrn_standards_interval_time     .
_diffrn_standards_decay_%     ?
_refine_special_details
;
 Refinement of F^2^ against ALL reflections.  The weighted R-factor wR and
 goodness of fit S are based on F^2^, conventional R-factors R are based
 on F, with F set to zero for negative F^2^. The threshold expression of
 F^2^ > 2sigma(F^2^) is used only for calculating R-factors(gt) etc. and is
 not relevant to the choice of reflections for refinement.  R-factors based
 on F^2^ are statistically about twice as large as those based on F, and R-
 factors based on ALL data will be even larger.
;
_reflns_number_total     4684
_reflns_number_gt     4214
_reflns_threshold_expression     I>2sigma(I)
_refine_ls_structure_factor_coef     Fsqd
_refine_ls_matrix_type     full
_refine_ls_R_factor_all     0.0328
_refine_ls_R_factor_gt     0.0263
_refine_ls_wR_factor_gt     0.0493
_refine_ls_wR_factor_ref     0.0505
_refine_ls_goodness_of_fit_ref     0.960
_refine_ls_restrained_S_all     0.960
_refine_ls_number_reflns     4684
_refine_ls_number_parameters     87
_refine_ls_number_restraints     0
_refine_ls_hydrogen_treatment     mixed
_refine_ls_weighting_scheme     calc
_refine_ls_weighting_details
         'calc w=1/[\s^2^(Fo^2^)+(0.0000P)^2^+0.0000P] where P=(Fo^2^+2Fc^2^)/3'
_atom_sites_solution_hydrogens     geom
_atom_sites_solution_primary     direct
_atom_sites_solution_secondary     difmap
_refine_ls_shift/su_max     0.004
_refine_ls_shift/su_mean     0.000
_refine_diff_density_max     1.630
_refine_diff_density_min     -1.456
_refine_ls_extinction_method     none
_refine_ls_extinction_coef     ?
_refine_ls_abs_structure_details     'Flack (1983), 2098 Friedel pairs'
_refine_ls_abs_structure_Flack     0.011(4)
loop_
    _atom_type_symbol
    _atom_type_description
    _atom_type_scat_dispersion_real
    _atom_type_scat_dispersion_imag
    _atom_type_scat_source
    'C' 'C' 0.0033 0.0016
                         'International Tables Vol C Tables 4.2.6.8 and 6.1.1.4'
    'H' 'H' 0.0000 0.0000
                         'International Tables Vol C Tables 4.2.6.8 and 6.1.1.4'
    'N' 'N' 0.0061 0.0033
                         'International Tables Vol C Tables 4.2.6.8 and 6.1.1.4'
    'O' 'O' 0.0106 0.0060
                         'International Tables Vol C Tables 4.2.6.8 and 6.1.1.4'
    'S' 'S' 0.1246 0.1234
                         'International Tables Vol C Tables 4.2.6.8 and 6.1.1.4'
    'Ni' 'Ni' 0.3393 1.1124
                         'International Tables Vol C Tables 4.2.6.8 and 6.1.1.4'
    'Hg' 'Hg' -2.3894 9.2266
                         'International Tables Vol C Tables 4.2.6.8 and 6.1.1.4'
_computing_data_collection     'APEX2 (Bruker, 2008)'
_computing_cell_refinement     'SAINT (Bruker, 2008)'
_computing_data_reduction     'SAINT (Bruker, 2008)'
_computing_structure_solution     'SHELXS97 (Sheldrick, 2008)'
_computing_structure_refinement     'SHELXL97 (Sheldrick, 2008)'
_computing_molecular_graphics     'ATOMS for Windows (Dowty, 2006)'
_computing_publication_material     'SHELXL97 (Sheldrick, 2008)'
loop_
    _atom_site_type_symbol
    _atom_site_label
    _atom_site_fract_x
    _atom_site_fract_y
    _atom_site_fract_z
    _atom_site_U_iso_or_equiv
    _atom_site_adp_type
    _atom_site_calc_flag
    _atom_site_refinement_flags
    _atom_site_occupancy
    _atom_site_symmetry_multiplicity
    _atom_site_disorder_assembly
    _atom_site_disorder_group
    Hg Hg1 0.2500 0.529525(12) 0.8750 0.01652(3) Uani d S 1 2 . .
    Ni Ni1 0.0000 0.5000 1.050596(14) 0.01130(8) Uani d S 1 2 . .
    S S1 0.34284(7) 0.39974(6) 0.94163(2) 0.01777(12) Uani d . 1 1 . .
    S S2 0.07460(8) 0.66758(7) 0.91464(2) 0.02210(14) Uani d . 1 1 . .
    C C1 0.0628(3) 0.7838(2) 0.87530(12) 0.0204(4) Uani d . 1 1 . .
    C C2 0.2196(2) 0.4289(2) 0.97739(8) 0.0141(4) Uani d . 1 1 . .
    N N1 0.1356(2) 0.4484(2) 1.00263(8) 0.0177(4) Uani d . 1 1 . .
    N N2 0.0514(3) 0.8668(2) 0.84917(8) 0.0256(5) Uani d . 1 1 . .
    O O1 -0.0812(2) 0.3139(2) 1.05077(16) 0.0593(11) Uani d D 1 1 . .
    C C3 -0.0338(4) 0.1958(4) 1.0511(3) 0.075(2) Uani d . 1 1 . .
    H H2A -0.1061 0.1322 1.0511 0.112 Uiso calc PR 0.50 1 . .
    H H2B 0.0198 0.1834 1.0783 0.112 Uiso calc PR 0.50 1 . .
    H H2C 0.0207 0.1825 1.0241 0.112 Uiso calc PR 0.50 1 . .
    H H2D 0.0624 0.1999 1.0513 0.112 Uiso calc PR 0.50 1 . .
    H H2E -0.0635 0.1487 1.0240 0.112 Uiso calc PR 0.50 1 . .
    H H2F -0.0644 0.1495 1.0782 0.112 Uiso calc PR 0.50 1 . .
    H H1 -0.164(2) 0.331(5) 1.0596(16) 0.061(14) Uiso d D 1 1 . .
loop_
    _atom_site_aniso_label
    _atom_site_aniso_U_11
    _atom_site_aniso_U_22
    _atom_site_aniso_U_33
    _atom_site_aniso_U_12
    _atom_site_aniso_U_13
    _atom_site_aniso_U_23
    Hg1 0.02513(7) 0.01081(5) 0.01362(5) 0.000 0.00653(5) 0.000
    Ni1 0.00883(17) 0.01668(19) 0.00839(15) 0.00111(13) 0.000 0.000
    S1 0.0170(3) 0.0176(3) 0.0187(3) 0.0054(2) 0.0082(2) 0.0037(2)
    S2 0.0323(4) 0.0168(3) 0.0173(3) 0.0118(3) 0.0094(3) 0.0071(2)
    C1 0.0318(12) 0.0153(10) 0.0141(9) 0.0070(9) 0.0014(11) -0.0010(10)
    C2 0.0144(10) 0.0145(9) 0.0133(10) 0.0015(8) -0.0006(8) 0.0005(8)
    N1 0.0153(9) 0.0255(11) 0.0121(8) 0.0009(8) -0.0008(7) -0.0011(8)
    N2 0.0478(16) 0.0150(10) 0.0141(9) 0.0107(10) -0.0019(10) -0.0006(8)
    O1 0.0126(10) 0.0178(11) 0.147(4) 0.0008(8) 0.0117(16) 0.0146(16)
    C3 0.030(2) 0.0187(16) 0.176(7) 0.0003(15) -0.011(3) -0.011(3)
_geom_special_details
;
 All esds (except the esd in the dihedral angle between two l.s. planes)
 are estimated using the full covariance matrix.  The cell esds are taken
 into account individually in the estimation of esds in distances, angles
 and torsion angles; correlations between esds in cell parameters are only
 used when they are defined by crystal symmetry.  An approximate (isotropic)
 treatment of cell esds is used for estimating esds involving l.s. planes.
;
loop_
    _geom_bond_atom_site_label_1
    _geom_bond_atom_site_label_2
    _geom_bond_site_symmetry_2
    _geom_bond_distance
    _geom_bond_publ_flag
    Hg1 S1 5_556 2.5499(7) y
    Hg1 S1 . 2.5499(7) y
    Hg1 S2 . 2.5546(7) y
    Hg1 S2 5_556 2.5546(7) y
    Ni1 N2 16_354 2.041(2) y
    Ni1 N2 15_554 2.041(2) y
    Ni1 N1 2_565 2.045(2) y
    Ni1 N1 . 2.045(2) y
    Ni1 O1 . 2.066(2) y
    Ni1 O1 2_565 2.066(2) y
    S1 C2 . 1.666(2) ?
    S2 C1 . 1.661(3) ?
    C1 N2 . 1.149(4) ?
    C2 N1 . 1.151(3) ?
    N2 Ni1 7_564 2.041(2) ?
    O1 C3 . 1.295(4) ?
    O1 H1 . 0.897(10) ?
    C3 H2A . 0.9800 ?
    C3 H2B . 0.9800 ?
    C3 H2C . 0.9800 ?
    C3 H2D . 0.9800 ?
    C3 H2E . 0.9800 ?
    C3 H2F . 0.9800 ?
loop_
    _geom_angle_atom_site_label_1
    _geom_angle_atom_site_label_2
    _geom_angle_atom_site_label_3
    _geom_angle_site_symmetry_1
    _geom_angle_site_symmetry_3
    _geom_angle
    _geom_angle_publ_flag
    S1 Hg1 S1 5_556 . 117.62(3) ?
    S1 Hg1 S2 5_556 . 112.27(2) ?
    S1 Hg1 S2 . . 100.98(2) ?
    S1 Hg1 S2 5_556 5_556 100.98(2) ?
    S1 Hg1 S2 . 5_556 112.27(2) ?
    S2 Hg1 S2 . 5_556 113.29(3) ?
    N2 Ni1 N2 16_354 15_554 90.77(13) ?
    N2 Ni1 N1 16_354 2_565 88.42(9) ?
    N2 Ni1 N1 15_554 2_565 179.17(9) ?
    N2 Ni1 N1 16_354 . 179.17(9) ?
    N2 Ni1 N1 15_554 . 88.42(9) ?
    N1 Ni1 N1 2_565 . 92.40(12) ?
    N2 Ni1 O1 16_354 . 88.12(13) ?
    N2 Ni1 O1 15_554 . 91.68(14) ?
    N1 Ni1 O1 2_565 . 88.11(13) ?
    N1 Ni1 O1 . . 92.08(13) ?
    N2 Ni1 O1 16_354 2_565 91.68(14) ?
    N2 Ni1 O1 15_554 2_565 88.12(13) ?
    N1 Ni1 O1 2_565 2_565 92.08(13) ?
    N1 Ni1 O1 . 2_565 88.11(13) ?
    O1 Ni1 O1 . 2_565 179.7(3) ?
    C2 S1 Hg1 . . 96.75(9) ?
    C1 S2 Hg1 . . 97.01(10) ?
    N2 C1 S2 . . 177.4(3) ?
    N1 C2 S1 . . 179.0(2) ?
    C2 N1 Ni1 . . 173.3(2) ?
    C1 N2 Ni1 . 7_564 170.1(3) ?
    C3 O1 Ni1 . . 134.5(2) ?
    C3 O1 H1 . . 122(3) ?
    Ni1 O1 H1 . . 101(3) ?
    O1 C3 H2A . . 109.5 ?
    O1 C3 H2B . . 109.5 ?
    H2A C3 H2B . . 109.5 ?
    O1 C3 H2C . . 109.5 ?
    H2A C3 H2C . . 109.5 ?
    H2B C3 H2C . . 109.5 ?
    O1 C3 H2D . . 109.5 ?
    H2A C3 H2D . . 141.1 ?
    H2B C3 H2D . . 56.3 ?
    H2C C3 H2D . . 56.3 ?
    O1 C3 H2E . . 109.5 ?
    H2A C3 H2E . . 56.3 ?
    H2B C3 H2E . . 141.1 ?
    H2C C3 H2E . . 56.3 ?
    H2D C3 H2E . . 109.5 ?
    O1 C3 H2F . . 109.5 ?
    H2A C3 H2F . . 56.3 ?
    H2B C3 H2F . . 56.3 ?
    H2C C3 H2F . . 141.1 ?
    H2D C3 H2F . . 109.5 ?
    H2E C3 H2F . . 109.5 ?
loop_
    _geom_hbond_atom_site_label_D
    _geom_hbond_atom_site_label_H
    _geom_hbond_atom_site_label_A
    _geom_hbond_site_symmetry_A
    _geom_hbond_distance_DH
    _geom_hbond_distance_HA
    _geom_hbond_distance_DA
    _geom_hbond_angle_DHA
    O1 H1 S1 4_557 0.897(10) 2.40(2) 3.262(2) 160(4)
_iucr_refine_instructions_details
;
TITL NiHg
CELL 0.71073  10.1746  10.1746  29.5107  90.000  90.000  90.000
ZERR    8.00   0.0003   0.0003   0.0011   0.000   0.000   0.000
LATT -2
SYMM -X, -Y, Z
SYMM Y, -X, -Z
SYMM -Y, X, -Z
SYMM 0.5-X, Y, 0.75-Z
SYMM 0.5+X, -Y, 0.75-Z
SYMM 0.5-Y, -X, 0.75+Z
SYMM 0.5+Y, X, 0.75+Z
SFAC C  H  N  O  S  Ni Hg
UNIT 48  64  32  16  32  8  8
omit 0 1 1
eqiv $1 -y, x, -z+2
htab  O1 S1_$1
dfix O1 H1 0.90 0.01
L.S. 4
ACTA
BOND
BOND $H
FMAP 2
PLAN 20
htab
bond $H
TEMP -173
WGHT    0.000000
FVAR       0.04907
HG1   7    0.250000    0.529525    0.875000    10.50000    0.02513    0.01081 =
         0.01362    0.00000    0.00653    0.00000
NI1   6    0.000000    0.500000    1.050596    10.50000    0.00883    0.01668 =
         0.00839    0.00000    0.00000    0.00111
S1    5    0.342840    0.399736    0.941627    11.00000    0.01702    0.01757 =
         0.01871    0.00365    0.00816    0.00543
S2    5    0.074596    0.667578    0.914635    11.00000    0.03228    0.01676 =
         0.01727    0.00715    0.00940    0.01175
C1    1    0.062753    0.783801    0.875297    11.00000    0.03176    0.01528 =
         0.01408   -0.00103    0.00143    0.00704
C2    1    0.219611    0.428867    0.977393    11.00000    0.01440    0.01453 =
         0.01333    0.00045   -0.00055    0.00150
N1    3    0.135587    0.448416    1.002631    11.00000    0.01533    0.02552 =
         0.01212   -0.00113   -0.00075    0.00088
N2    3    0.051355    0.866751    0.849175    11.00000    0.04778    0.01503 =
         0.01412   -0.00064   -0.00193    0.01067
O1    4   -0.081210    0.313912    1.050769    11.00000    0.01258    0.01784 =
         0.14739    0.01458    0.01167    0.00082
C3    1   -0.033803    0.195826    1.051077    11.00000    0.02964    0.01868 =
         0.17649   -0.01089   -0.01136    0.00032
AFIX 123
H2A   2   -0.106113    0.132198    1.051050    10.50000   -1.50000
H2B   2    0.019843    0.183364    1.078321    10.50000   -1.50000
H2C   2    0.020744    0.182533    1.024094    10.50000   -1.50000
H2D   2    0.062429    0.199865    1.051260    10.50000   -1.50000
H2E   2   -0.063527    0.148699    1.023989    10.50000   -1.50000
H2F   2   -0.064428    0.149530    1.078216    10.50000   -1.50000
AFIX   0
H1    2   -0.163747    0.331192    1.059647    11.00000    0.06146
HKLF 4
REM  Tieftemperaturmessung HgNi(SCN)4*(CH3OH)2 in I-42d
REM R1 =  0.0263 for   4214 Fo > 4sig(Fo)  and  0.0328 for all   4684 data
REM     87 parameters refined using      1 restraints
END
WGHT      0.0000      0.0000
REM Highest difference peak  1.630,  deepest hole -1.456,  1-sigma level  0.156
;
data_global
_journal_date_recd_electronic     2014-04-16
_journal_date_accepted     2014-04-28
_journal_name_full     'Acta Crystallographica, Section E'
_journal_year     2014
_journal_volume     70
_journal_issue      8
_journal_page_first     48
_journal_page_last     50
_journal_paper_category     GM
_journal_paper_doi     10.1107/S1600536814009532
_journal_coeditor_code     HB0003
_publ_contact_author_name
;
Matthias Weil
;
_publ_contact_author_address
;
Institute for Chemical Technologies and Analytics
Division of Structural Chemistry
Vienna University of Technology
Getreidemarkt 9/164-SC
A-1060 Vienna
Austria
;
_publ_contact_author_email     'mweil@mail.zserv.tuwien.ac.at'
_publ_contact_author_fax     '+43 1 58801 17199'
_publ_contact_author_phone     '+43 1 58801 17122'
_publ_section_title
;
Crystal structure of [NiHg(SCN)~4~(CH~3~OH)~2~]<i>~n~</i>
;
loop_
    _publ_author_name
    _publ_author_address
    'Weil, Matthias'
;
Institute for Chemical Technologies and Analytics
Division of Structural Chemistry
Vienna University of Technology
Getreidemarkt 9/164-SC
A-1060 Vienna
Austria
;
    'H\"ausler, Thomas'
;
Institute for Chemical Technologies and Analytics
Division of Structural Chemistry
Vienna University of Technology
Getreidemarkt 9/164-SC
A-1060 Vienna
Austria
;
_publ_section_synopsis
;
The crystal structure of [NiHg(SCN)~4~(CH~3~OH)~2~]<i>~n~</i> is made up of
HgS~4~ tetrahedra and <i>trans</i>-NiN~4~O~2~ octahedra, linked together by
thiocyanato bridges. The methanol molecules point to the cavities of the
resulting framework.
;
