# Supplementary material for: Crystal structure of [NiHg(SCN)4(CH3OH)2]n
Source: Acta Crystallogr Sect E Struct Rep Online. 2014 Jul 19;70(Pt 8):48–50. doi: 10.1107/S1600536814009532 (PMC4158493; doi:10.1107/S1600536814009532)
Supplement: Supplementary file 2 [file e-70-00048-Isup2.hkl]

# 
# h,k,l, Fc-squared, Fo-squared, sigma(Fo-squared) and status flag 
# 
data_I 
_shelx_title ' Tieftemperaturmessung HgNi(SCN)4*(CH3OH)2 in I-42d' 
_shelx_refln_list_code          4 
_shelx_F_calc_maximum      652.95 
_exptl_crystal_F_000      2080.00 
_reflns_d_resolution_high  0.5529 
 
loop_ 
 _symmetry_equiv_pos_as_xyz 
 'x, y, z' 
 '-x, -y, z' 
 'y, -x, -z' 
 '-y, x, -z' 
 '-x+1/2, y, -z+3/4' 
 'x+1/2, -y, -z+3/4' 
 '-y+1/2, -x, z+3/4' 
 'y+1/2, x, z+3/4' 
 'x+1/2, y+1/2, z+1/2' 
 '-x+1/2, -y+1/2, z+1/2' 
 'y+1/2, -x+1/2, -z+1/2' 
 '-y+1/2, x+1/2, -z+1/2' 
 '-x+1, y+1/2, -z+5/4' 
 'x+1, -y+1/2, -z+5/4' 
 '-y+1, -x+1/2, z+5/4' 
 'y+1, x+1/2, z+5/4' 
 
_cell_length_a    10.1746 
_cell_length_b    10.1746 
_cell_length_c    29.5107 
_cell_angle_alpha  90.000 
_cell_angle_beta   90.000 
_cell_angle_gamma  90.000 
 
_shelx_F_squared_multiplier     1.000 
 
loop_ 
 _refln_index_h 
 _refln_index_k 
 _refln_index_l 
 _refln_F_squared_calc 
 _refln_F_squared_meas 
 _refln_F_squared_sigma 
 _refln_observed_status 
   0   2   0    51835.31    51861.32   1448.81 o 
   2   2   0   361924.78   364210.53  11944.87 o 
   1   3   0    22946.43    25253.22    549.37 o 
   0   4   0   154798.00   155800.16   4388.84 o 
   2   4   0    33597.81    34184.14    775.26 o 
   4   4   0   279314.63   271024.00  11722.50 o 
   1   5   0     8198.43     9438.70    229.96 o 
   3   5   0   177001.50   173074.98   4116.16 o 
   0   6   0      918.96      767.43     59.27 o 
   2   6   0     2193.11     2676.12     90.34 o 
   4   6   0     4658.65     4528.01    144.30 o 
   6   6   0    43521.74    43018.24   1493.01 o 
   1   7   0    90838.47    87461.62   1745.80 o 
   3   7   0      212.33      485.18     66.12 o 
   5   7   0    72470.84    72252.68   1742.08 o 
   0   8   0    28556.57    26315.53    761.45 o 
   2   8   0    67541.98    66976.20   1689.36 o 
   4   8   0    64177.36    63797.29   1474.18 o 
   6   8   0    18149.87    18560.03    577.72 o 
   8   8   0     8350.35     8410.42    423.78 o 
   1   9   0    45506.31    43253.70   1258.42 o 
   3   9   0    46809.91    45743.58   1330.21 o 
   5   9   0      147.51      402.98     99.47 o 
   7   9   0    31242.58    32656.83    928.46 o 
   0  10   0     9533.75     8832.56    662.31 o 
   2  10   0      105.85      307.18     94.08 o 
   4  10   0     1140.49     1357.96    122.79 o 
   6  10   0    13303.51    13687.38    505.48 o 
   8  10   0       71.46      -41.99    156.49 o 
  10  10   0     5155.68     5298.88    577.34 o 
   1  11   0    18783.10    17580.09    743.55 o 
   3  11   0    13176.99    12610.99    451.46 o 
   5  11   0    28654.05    28901.10   1035.28 o 
   7  11   0      432.79      647.92    186.25 o 
   9  11   0    25482.20    26890.09   1167.74 o 
   0  12   0    17145.78    15160.49   1457.50 o 
   2  12   0    39684.74    38274.54   1511.20 o 
   4  12   0      201.40      361.06    134.32 o 
   6  12   0    19513.54    20244.81    876.84 o 
   8  12   0       80.07       46.70    222.52 o 
  10  12   0     7306.61     8107.91    536.33 o 
  12  12   0      142.00      249.15    631.17 o 
   1  13   0     3452.37     3011.02    433.49 o 
   3  13   0     9953.14     8997.87    600.90 o 
   5  13   0      310.53      512.33    155.98 o 
   7  13   0    23690.30    24002.22   1173.33 o 
   9  13   0      350.81      123.47    430.15 o 
  11  13   0     3839.61     3388.38    826.33 o 
   0  14   0     7000.82     6780.91    930.14 o 
   2  14   0     6833.40     7322.66    701.76 o 
   4  14   0     3184.64     3210.20    487.38 o 
   6  14   0     6786.54     7063.12   1033.95 o 
   8  14   0     1361.64     1176.63    496.59 o 
  10  14   0     7745.75     8130.50    833.63 o 
   1  15   0     1557.00     1055.92    664.39 o 
   3  15   0      327.58      -79.17    384.11 o 
   5  15   0     5681.46     6529.35    938.45 o 
   7  15   0       31.27      430.87    602.10 o 
   9  15   0     3949.60     4806.46    896.92 o 
   0  16   0      813.41      793.11    614.56 o 
   2  16   0    21705.07    21065.43   1426.99 o 
   4  16   0      215.58      349.25    543.97 o 
   6  16   0    13764.87    15405.49   1627.75 o 
   8  16   0      226.44      109.63    507.60 o 
   1  17   0      301.06     -271.78    443.96 o 
   3  17   0      631.89     1010.56    493.05 o 
   5  17   0     1366.96     1029.87    506.44 o 
   7  17   0      231.87      925.99    788.96 o 
   0  18   0     2627.38     2744.75    863.70 o 
   2  18   0     5363.63     5586.80    729.64 o 
  -1   2   1   117803.32   119872.70   2743.16 o 
   1   2   1   115002.99   116427.70   2789.82 o 
  -2   3   1    61921.73    62999.53   1574.70 o 
   0   3   1    12230.23    13093.37    273.43 o 
   2   3   1    63571.63    64688.37   1527.19 o 
  -3   4   1   106148.68   105844.27   2668.21 o 
  -1   4   1    29445.46    29684.28    578.65 o 
   1   4   1    25769.72    25719.57    577.27 o 
   3   4   1   110322.45   109473.66   2720.20 o 
  -4   5   1    30449.32    30609.99    793.16 o 
  -2   5   1    28870.37    29444.04    664.64 o 
   0   5   1     9769.83    10841.78    228.78 o 
   2   5   1    31206.36    31540.37    737.73 o 
   4   5   1    28408.23    28123.37    757.26 o 
  -5   6   1    54398.80    54330.19   1284.78 o 
  -3   6   1    55564.22    54847.42   1236.00 o 
  -1   6   1   111596.05   110025.26   2265.83 o 
   1   6   1   109950.88   108488.43   2280.60 o 
   3   6   1    53164.55    53417.16   1305.03 o 
   5   6   1    45861.76    45865.84   1282.79 o 
  -6   7   1    13868.91    14098.31    459.20 o 
  -4   7   1     1895.00     2197.39    103.32 o 
  -2   7   1    16409.48    16472.44    345.68 o 
   0   7   1     3174.55     3394.21     90.74 o 
   2   7   1    14880.62    14911.66    444.76 o 
   4   7   1     2640.03     3121.76    112.90 o 
   6   7   1    18190.67    18148.47    503.79 o 
  -7   8   1    14524.87    14713.00    500.42 o 
  -5   8   1    29974.40    30985.89    731.13 o 
  -3   8   1    29651.81    29697.04    632.53 o 
  -1   8   1    89160.88    87323.53   1944.99 o 
   1   8   1    87173.93    85960.81   2051.49 o 
   3   8   1    22646.91    22929.79    692.15 o 
   5   8   1    25971.21    27129.05    811.60 o 
   7   8   1    19146.31    19519.28    513.76 o 
  -8   9   1     6511.38     6862.25    275.31 o 
  -6   9   1    13853.70    14378.31    512.47 o 
  -4   9   1     8348.16     8616.99    280.88 o 
  -2   9   1     7278.91     7392.15    240.60 o 
   0   9   1    10192.97     9987.80    328.24 o 
   2   9   1     5156.31     5245.56    211.92 o 
   4   9   1     7919.65     7934.06    324.06 o 
   6   9   1    20016.53    19949.96    817.14 o 
   8   9   1     7311.43     7994.20    376.64 o 
  -9  10   1    14625.30    15259.05    701.01 o 
  -7  10   1    13785.64    13791.59    548.91 o 
  -5  10   1     9211.22     9543.51    358.04 o 
  -3  10   1    62119.63    60707.46   1875.83 o 
  -1  10   1    36805.66    36006.63   1020.06 o 
   1  10   1    29926.07    28690.59    945.26 o 
   3  10   1    60912.64    59519.68   1878.39 o 
   5  10   1    10587.85    10926.46    395.62 o 
   7  10   1    12655.83    12769.93    507.22 o 
   9  10   1    12912.28    13163.56    701.22 o 
 -10  11   1     1029.89     1170.40    293.57 o 
  -8  11   1    16442.49    16691.92    691.28 o 
  -6  11   1     7068.10     7557.33    392.79 o 
  -4  11   1     9008.85     9043.07    382.62 o 
  -2  11   1     4885.76     4942.59    204.54 o 
   0  11   1      585.14      517.05    249.53 o 
   2  11   1     3710.92     3757.39    228.68 o 
   4  11   1    11575.65    11838.31    440.93 o 
   6  11   1     9395.01     9710.53    465.62 o 
   8  11   1    16977.96    17149.66    639.05 o 
  10  11   1     1749.83     1552.36    303.35 o 
 -11  12   1     1215.23      874.69    450.53 o 
  -9  12   1     2434.09     2629.41    305.34 o 
  -7  12   1     8377.35     8419.57    460.22 o 
  -5  12   1    16939.34    16458.85    631.69 o 
  -3  12   1     6793.11     6760.55    337.72 o 
  -1  12   1    15124.43    13836.77    977.43 o 
   1  12   1    16877.26    15146.17    985.02 o 
   3  12   1     9970.46     9616.51    368.67 o 
   5  12   1    15280.07    15900.00    634.40 o 
   7  12   1     7441.11     7496.81    455.49 o 
   9  12   1     2328.47     2495.48    310.57 o 
  11  12   1     1254.91     1557.60    338.18 o 
 -12  13   1     3689.79     3741.33    863.70 o 
 -10  13   1     2984.71     3474.21    882.39 o 
  -8  13   1     7135.11     7323.31    739.64 o 
  -6  13   1     6906.19     7275.49    677.39 o 
  -4  13   1     9371.67     9160.57    480.65 o 
  -2  13   1     9426.19     9315.80    704.62 o 
   0  13   1     9367.33     9619.75    775.14 o 
   2  13   1     7867.40     6727.97    707.99 o 
   4  13   1     9663.32    10044.93    428.87 o 
   6  13   1     4304.97     4297.00    354.89 o 
   8  13   1     6871.30     7596.05    598.94 o 
  10  13   1     3364.75     3565.25    595.70 o 
  12  13   1     2661.10     2425.01    809.72 o 
 -11  14   1     1390.14      842.94    739.13 o 
  -9  14   1      768.46      861.72    477.13 o 
  -7  14   1     1919.18     2632.64    689.30 o 
  -5  14   1     7521.25     7473.38    701.68 o 
  -3  14   1     3136.71     2967.20    491.49 o 
  -1  14   1     5100.93     5128.26    592.76 o 
   1  14   1     7015.13     6204.64    613.48 o 
   3  14   1     4587.03     4915.85    540.24 o 
   5  14   1     7577.78     7304.39    428.40 o 
   7  14   1     2483.83     2035.22    477.28 o 
   9  14   1      231.92       95.13    458.84 o 
  11  14   1     1026.29      -74.74    681.00 o 
 -10  15   1     4004.33     4277.00    934.29 o 
  -8  15   1     2643.38     3239.71    585.49 o 
  -6  15   1     4628.11     4461.48    597.38 o 
  -4  15   1     9781.21     9676.60    798.63 o 
  -2  15   1     2685.04     2518.62    488.55 o 
   0  15   1    22499.80    21982.72   1438.70 o 
   2  15   1     4000.67     3850.41    526.75 o 
   4  15   1     6976.34     6623.89    736.71 o 
   6  15   1     4664.13     4620.16    611.96 o 
   8  15   1     3659.03     3418.08    609.00 o 
  10  15   1     3320.43     3924.22    957.13 o 
  -9  16   1      723.35     1170.98    830.48 o 
  -7  16   1      351.75      519.19    499.53 o 
  -5  16   1      993.01      684.61    496.21 o 
  -3  16   1     2321.21     1706.85    496.11 o 
  -1  16   1      729.71      869.91    446.19 o 
   1  16   1      287.03      380.64    413.51 o 
   3  16   1     2866.45     2848.48    528.49 o 
   5  16   1     1805.52     2436.45    522.25 o 
   7  16   1      176.38     -155.81    478.84 o 
   9  16   1      608.63      901.08    797.26 o 
  -6  17   1     2072.29     2366.88    838.79 o 
  -4  17   1     6352.91     6913.78    769.27 o 
  -2  17   1     5088.39     4985.51    650.23 o 
   0  17   1     4805.11     5245.97    688.54 o 
   2  17   1     3888.50     3483.74    619.46 o 
   4  17   1     6755.36     7012.75    876.16 o 
   6  17   1     2254.97     2437.47    809.72 o 
  -1  18   1      591.54      550.70    510.67 o 
   1  18   1      744.31      205.12    507.94 o 
  -1   1   2    74297.22    75742.39   2642.85 o 
   1   1   2    64280.31    65067.01   3075.58 o 
   0   2   2   262878.13   260908.92   6473.56 o 
  -3   3   2    67710.52    66933.56   2601.06 o 
  -1   3   2    33295.27    33558.08    648.53 o 
   1   3   2    30025.21    30896.25    775.48 o 
   3   3   2    72595.05    72507.83   2389.27 o 
  -2   4   2   189937.42   190550.19   4495.65 o 
   0   4   2    11866.64    12802.59    271.29 o 
   2   4   2   171474.86   175924.31   4335.05 o 
  -5   5   2    53317.27    53432.61   1953.90 o 
  -3   5   2    13712.08    13811.84    372.50 o 
  -1   5   2   104911.61   103801.61   1799.95 o 
   1   5   2    93410.13    92521.30   2229.41 o 
   3   5   2    16480.82    16430.44    365.87 o 
   5   5   2    50806.83    50914.21   1791.60 o 
  -4   6   2    58823.81    58074.24   1233.31 o 
  -2   6   2     8708.24     8886.27    216.91 o 
   0   6   2    95316.26    95717.91   1846.45 o 
   2   6   2    10362.60    10607.20    268.30 o 
   4   6   2    54515.66    54877.93   1367.28 o 
  -7   7   2    62169.37    62543.09   2638.52 o 
  -5   7   2     9983.00    10625.23    268.44 o 
  -3   7   2    80338.43    78689.98   1876.49 o 
  -1   7   2    42925.60    42244.08    975.56 o 
   1   7   2    39820.64    39493.09    866.18 o 
   3   7   2   103513.24    99514.50   2472.90 o 
   5   7   2     7891.72     8421.77    269.69 o 
   7   7   2    73358.08    75881.67   2655.03 o 
  -6   8   2     3272.39     3164.31    143.93 o 
  -4   8   2    10817.09    10848.17    294.70 o 
  -2   8   2    30158.76    29668.91    626.42 o 
   0   8   2     5818.67     5939.61    169.77 o 
   2   8   2    26331.24    26352.05    739.18 o 
   4   8   2    10084.31    10561.15    297.99 o 
   6   8   2     6467.38     5700.12    454.69 o 
  -9   9   2    54689.57    54110.54   2848.12 o 
  -7   9   2      841.29     1095.09    125.86 o 
  -5   9   2    64084.18    63309.03   1691.89 o 
  -3   9   2    15699.79    16061.54    620.91 o 
  -1   9   2    37915.96    36527.81    840.89 o 
   1   9   2    33599.11    32092.10   1099.35 o 
   3   9   2    21264.28    21933.29    595.52 o 
   5   9   2    61135.37    60684.80   1970.80 o 
   7   9   2     1195.63     1360.76    161.50 o 
   9   9   2    46105.07    46152.62   2837.84 o 
  -8  10   2       97.93       98.31    170.49 o 
  -6  10   2     9854.35    10019.61    421.99 o 
  -4  10   2      422.55      596.92    100.73 o 
  -2  10   2    18234.47    17325.84    535.63 o 
   0  10   2    12586.58    12346.25    426.33 o 
   2  10   2    14362.92    14283.16    538.88 o 
   4  10   2     1323.33     1353.02    134.67 o 
   6  10   2     8420.67     8647.08    423.69 o 
   8  10   2      285.01      375.98    171.25 o 
  -9  11   2     3201.23     3768.09    292.61 o 
  -7  11   2    42962.27    44025.27   1549.34 o 
  -5  11   2     4950.54     5108.07    265.37 o 
  -3  11   2    28943.90    28547.18    962.24 o 
  -1  11   2     9174.70     8853.74    458.03 o 
   1  11   2     6855.40     6324.60    306.49 o 
   3  11   2    33217.15    31998.28   1064.93 o 
   5  11   2     4232.81     3991.90    303.61 o 
   7  11   2    41616.92    43242.29   1561.97 o 
   9  11   2     3106.46     3120.80    343.23 o 
  11  11   2    14043.86    15787.07   1162.74 o 
 -10  12   2     1871.17     1642.98    476.58 o 
  -8  12   2     3317.10     3427.03    408.81 o 
  -6  12   2      886.75     1050.23    176.91 o 
  -4  12   2    16078.24    15682.20    568.77 o 
  -2  12   2     2285.57     2681.49    315.47 o 
   0  12   2    24193.04    22599.25   1394.70 o 
   2  12   2     2304.26     2372.96    174.45 o 
   4  12   2    13192.65    13173.78    577.40 o 
   6  12   2     1525.86     1880.91    241.63 o 
   8  12   2     2900.36     2871.85    313.58 o 
  10  12   2     2347.94     2433.55    353.58 o 
 -11  13   2      495.80      573.03    660.24 o 
  -9  13   2     5384.21     5352.09    645.95 o 
  -7  13   2     1199.55     1487.41    298.53 o 
  -5  13   2    29164.46    28377.60   1010.73 o 
  -3  13   2     1988.51     2170.95    333.12 o 
  -1  13   2     7850.98     8572.38    667.87 o 
   1  13   2     5188.13     5357.64    597.08 o 
   3  13   2     2422.03     2488.68    186.09 o 
   5  13   2    22351.54    22044.42    920.76 o 
   7  13   2      992.60     1533.44    254.10 o 
   9  13   2     5802.96     6108.67    554.46 o 
  11  13   2      475.52      660.74    487.71 o 
 -10  14   2     1295.20      793.11    697.61 o 
  -8  14   2     2195.62     2382.65    538.50 o 
  -6  14   2     7172.42     7473.64    722.77 o 
  -4  14   2      186.44      474.19    368.27 o 
  -2  14   2    23975.79    22549.64   1463.73 o 
   0  14   2     2442.77     3027.40    461.67 o 
   2  14   2    24235.00    23681.62   1496.95 o 
   4  14   2      124.53      102.05    126.66 o 
   6  14   2     7264.30     7789.89    602.51 o 
   8  14   2     3299.67     3478.01    581.17 o 
  10  14   2     1091.39     1113.01    533.20 o 
  -9  15   2      682.89      827.88    518.81 o 
  -7  15   2     2378.09     2420.86    797.26 o 
  -5  15   2     1306.54     1519.19    445.26 o 
  -3  15   2     3978.81     3473.00    516.77 o 
  -1  15   2     3408.32     3410.66    502.48 o 
   1  15   2     2552.38     1922.80    447.76 o 
   3  15   2     3473.75     3787.44    551.98 o 
   5  15   2     1617.95     1894.00    471.20 o 
   7  15   2     4308.02     4643.78    625.72 o 
   9  15   2      981.19      827.41    514.55 o 
  -8  16   2     1961.46     1956.99    553.97 o 
  -6  16   2     1417.57     2009.77    768.20 o 
  -4  16   2     9248.15    10474.43    905.79 o 
  -2  16   2     2086.03     1350.41    479.74 o 
   0  16   2    17254.16    17040.33   1212.61 o 
   2  16   2     2733.50     3295.51    529.83 o 
   4  16   2    10452.93    10033.41   1202.13 o 
   6  16   2     1946.59     2530.84    944.68 o 
   8  16   2     2070.52     2294.30    930.14 o 
  -5  17   2      298.67      -58.13    685.15 o 
  -3  17   2      844.65     1052.71    687.23 o 
  -1  17   2     1699.26     2003.68    531.90 o 
   1  17   2     1642.76     1371.57    508.66 o 
   3  17   2      608.39      985.68    493.18 o 
   5  17   2       34.92      288.76    472.70 o 
  -2  18   2     9461.39     9122.87   1258.18 o 
   0  18   2      629.68      673.52    515.30 o 
   2  18   2     9359.92     8857.12   1254.03 o 
   0   1   3    22766.14    23763.18   1008.67 o 
  -1   2   3   156757.53   158666.22   3914.57 o 
   1   2   3   171926.58   173640.39   3915.89 o 
  -2   3   3   122972.03   124902.28   3088.91 o 
   0   3   3    17750.70    18492.17    465.79 o 
   2   3   3   124727.87   124686.61   2938.86 o 
  -3   4   3    22067.43    21156.48    782.34 o 
  -1   4   3    61311.88    63638.29   1228.85 o 
   1   4   3    66075.75    69711.95   1561.64 o 
   3   4   3    15280.70    15388.23    439.90 o 
  -4   5   3    24196.40    24850.36    635.68 o 
  -2   5   3    55826.53    55671.50   1208.17 o 
   0   5   3      272.86      659.20     61.33 o 
   2   5   3    51628.36    51491.26   1168.13 o 
   4   5   3    24449.15    24824.72    695.18 o 
  -5   6   3    56309.59    56132.32   1506.98 o 
  -3   6   3   102722.63   102638.38   2112.02 o 
  -1   6   3    98497.69    97077.27   1974.38 o 
   1   6   3    93743.17    94203.02   2152.43 o 
   3   6   3    90816.73    92026.41   2339.46 o 
   5   6   3    64958.58    63886.01   1455.99 o 
  -6   7   3    32156.54    32534.26    802.10 o 
  -4   7   3    37106.02    37461.82    810.09 o 
  -2   7   3    15955.85    16047.89    313.25 o 
   0   7   3     3470.87     3487.33    103.94 o 
   2   7   3    13650.48    13927.02    386.70 o 
   4   7   3    34944.30    35321.80    895.06 o 
   6   7   3    28149.12    28882.82    858.84 o 
  -7   8   3     7157.73     7615.83    232.01 o 
  -5   8   3    18091.27    18075.77    484.26 o 
  -3   8   3    42871.17    42849.15    928.02 o 
  -1   8   3    33320.59    33592.11   1152.56 o 
   1   8   3    45162.87    44546.81    967.17 o 
   3   8   3    40133.26    40654.05   1141.51 o 
   5   8   3    20469.08    20173.90    590.81 o 
   7   8   3     4532.21     4871.37    256.17 o 
  -8   9   3    11687.88    12135.37    456.34 o 
  -6   9   3    10847.16    11195.01    373.48 o 
  -4   9   3    12712.04    12558.13    343.68 o 
  -2   9   3     6982.32     6390.66    192.65 o 
   0   9   3     2084.22     2403.57    118.05 o 
   2   9   3     8430.26     8084.69    260.67 o 
   4   9   3    16705.08    16265.04   1204.20 o 
   6   9   3    13010.83    13413.85    578.58 o 
   8   9   3    10863.11    11302.21    595.85 o 
  -9  10   3     7505.32     8230.99    427.61 o 
  -7  10   3    18464.99    18936.86    683.76 o 
  -5  10   3    15895.26    15492.12    494.15 o 
  -3  10   3    26798.46    26430.23    809.11 o 
  -1  10   3    63384.44    61103.11   1995.72 o 
   1  10   3    69919.21    67410.95   1867.22 o 
   3  10   3    28503.15    28388.25    888.38 o 
   5  10   3    19967.18    19326.88    738.79 o 
   7  10   3    15234.61    15994.51    690.53 o 
   9  10   3     7000.25     7545.19    483.94 o 
 -10  11   3     4440.52     5407.71    464.02 o 
  -8  11   3    18770.42    19502.34    777.57 o 
  -6  11   3     4508.69     4926.04    234.24 o 
  -4  11   3    13156.60    12734.20    448.46 o 
  -2  11   3     1935.73     2063.82    191.25 o 
   0  11   3     3814.34     3886.51    197.34 o 
   2  11   3     1408.95     1513.36    156.47 o 
   4  11   3     8854.74     8848.14    450.53 o 
   6  11   3     4360.76     4322.26    324.18 o 
   8  11   3    19174.57    20055.73    812.26 o 
  10  11   3     3355.07     3912.56    393.19 o 
 -11  12   3     3348.75     3789.05    547.55 o 
  -9  12   3     3605.63     4165.30    351.95 o 
  -7  12   3     9858.28    10041.75    615.16 o 
  -5  12   3     5387.74     4763.24    304.50 o 
  -3  12   3     8649.23     9390.41    569.74 o 
  -1  12   3    14922.73    14262.55    951.21 o 
   1  12   3    14530.00    13725.11    586.45 o 
   3  12   3     8449.32     8296.19    387.89 o 
   5  12   3     8340.56     8551.54    507.54 o 
   7  12   3     6873.35     7043.49    415.54 o 
   9  12   3     4702.02     5137.20    484.93 o 
  11  12   3     2594.94     2782.48    385.38 o 
 -12  13   3     4350.73     6278.46    946.75 o 
 -10  13   3     2862.37     2890.09    818.03 o 
  -8  13   3     9525.75     9903.79    916.04 o 
  -6  13   3     5771.71     5966.82    365.60 o 
  -4  13   3    10901.08    11639.78    864.71 o 
  -2  13   3     4208.70     3993.64    440.40 o 
   0  13   3    14382.17    15393.04   1052.63 o 
   2  13   3     1667.49     1669.85    173.63 o 
   4  13   3    11985.05    11423.76    494.51 o 
   6  13   3     6360.51     6620.76    410.25 o 
   8  13   3    12342.60    12399.02    621.81 o 
  10  13   3     4888.29     4854.30    521.73 o 
  12  13   3     3704.90     3560.34    641.74 o 
 -11  14   3     2233.89     2649.25    805.57 o 
  -9  14   3      858.78     1108.01    479.74 o 
  -7  14   3     1004.50      925.99    614.56 o 
  -5  14   3     6782.32     6617.38    720.45 o 
  -3  14   3    13949.55    14082.98   1623.60 o 
  -1  14   3     8941.31     8164.49   1212.51 o 
   1  14   3    10746.04     9736.52    781.01 o 
   3  14   3    12298.15    12073.02    588.76 o 
   5  14   3     6207.24     6484.63    421.06 o 
   7  14   3     1142.10     1193.70    320.86 o 
   9  14   3     1716.03     2073.81    548.48 o 
  11  14   3     1653.11     1891.46    585.11 o 
 -10  15   3     2662.82     1420.13    772.35 o 
  -8  15   3     5073.79     5751.96    834.64 o 
  -6  15   3     4647.67     5070.11    913.53 o 
  -4  15   3    11021.21    11181.76   1484.49 o 
  -2  15   3     4250.58     4327.13    540.24 o 
   0  15   3    12656.27    11411.22    917.28 o 
   2  15   3     3787.15     3778.53    559.20 o 
   4  15   3    10772.98    10599.99    730.41 o 
   6  15   3     4767.58     4789.78    638.21 o 
   8  15   3     5442.66     5794.56    705.80 o 
  10  15   3     2410.91     2388.59    610.11 o 
  -7  16   3      106.91     -157.61    600.03 o 
  -5  16   3       83.38      128.73    440.43 o 
  -3  16   3     1175.79      835.63    436.22 o 
  -1  16   3      205.79      190.92    418.37 o 
   1  16   3      272.97      246.53    427.15 o 
   3  16   3      452.36      270.85    477.53 o 
   5  16   3      109.84       72.15    436.05 o 
   7  16   3      204.43      269.91    499.84 o 
   9  16   3      881.56     1411.82    855.40 o 
  -6  17   3     1528.47     2088.67    822.18 o 
  -4  17   3     8381.24     9938.17    911.45 o 
  -2  17   3     3771.28     3753.47    626.26 o 
   0  17   3     7052.38     6322.85    725.71 o 
   2  17   3     5437.21     5227.91    678.26 o 
   4  17   3     8405.61     8967.57    886.73 o 
   6  17   3     2217.39     2744.75    859.55 o 
  -1  18   3     1293.48     1260.49    542.95 o 
   1  18   3     1059.48      423.91    510.67 o 
   0   0   4   328741.81   283759.91  20263.82 o 
  -2   2   4   360198.25   354945.09  11627.32 o 
   0   2   4     5237.70     6322.32    177.94 o 
   2   2   4   426348.69   411528.56  12623.33 o 
  -1   3   4    49400.82    49487.80   1040.26 o 
   1   3   4    64293.76    61530.59   3928.19 o 
  -4   4   4    77791.22    78109.88   3290.01 o 
  -2   4   4      961.51     1105.51     49.38 o 
   0   4   4   135000.50   137848.41   3108.87 o 
   2   4   4      660.50      893.43     52.90 o 
   4   4   4    96153.90    96997.31   3027.90 o 
  -3   5   4    95395.95    95074.72   2031.83 o 
  -1   5   4    23194.33    23419.57    415.72 o 
   1   5   4    18129.04    18654.04    524.48 o 
   3   5   4    85224.87    84641.59   2271.95 o 
  -6   6   4    40466.46    42322.77   1296.83 o 
  -4   6   4     7662.74     8040.22    199.95 o 
  -2   6   4    90561.10    90488.48   1753.72 o 
   0   6   4    17786.36    18418.05    415.58 o 
   2   6   4    82946.19    83501.34   1968.06 o 
   4   6   4     6492.99     6775.67    229.48 o 
   6   6   4    40506.59    40194.75   1445.48 o 
  -5   7   4    79996.20    80146.27   2029.75 o 
  -3   7   4     7667.36     7964.08    173.16 o 
  -1   7   4    67301.19    66638.41   1265.13 o 
   1   7   4    53480.88    54255.30   1386.83 o 
   3   7   4     5489.13     5910.82    251.45 o 
   5   7   4    92031.93    92469.69   2077.58 o 
  -8   8   4     7039.49     7519.40    466.69 o 
  -6   8   4      520.05      647.62     80.39 o 
  -4   8   4    22264.80    22085.33    513.23 o 
  -2   8   4    11819.10    11678.99    283.28 o 
   0   8   4    12233.22    12370.32    347.14 o 
   2   8   4     8810.97     9219.56    322.16 o 
   4   8   4    15830.74    16206.38    560.58 o 
   6   8   4      241.14      382.24    119.24 o 
   8   8   4     7830.33     8039.64    613.58 o 
  -7   9   4    38110.09    39175.27   1124.45 o 
  -5   9   4     4136.15     4689.47    175.94 o 
  -3   9   4    47479.02    46729.63   1323.51 o 
  -1   9   4    20914.40    21071.93    720.43 o 
   1   9   4    27424.29    26725.31    679.30 o 
   3   9   4    52042.22    52644.30   1445.26 o 
   5   9   4     2708.26     2795.28    220.77 o 
   7   9   4    42669.08    43185.01   1446.71 o 
 -10  10   4     1501.27     1567.69    399.19 o 
  -8  10   4     2115.98     2269.73    221.82 o 
  -6  10   4     1123.63     1201.75    126.18 o 
  -4  10   4    22267.99    21611.57    639.00 o 
  -2  10   4    11433.29    11137.54    333.41 o 
   0  10   4    37738.56    35411.86   1124.80 o 
   2  10   4     9247.32     8852.83    347.37 o 
   4  10   4    19465.09    19428.93    870.66 o 
   6  10   4     1582.00     1661.73    235.99 o 
   8  10   4     2090.47     1923.75    274.14 o 
  10  10   4     1123.59     1204.43    399.82 o 
  -9  11   4    22982.71    23932.37    963.34 o 
  -7  11   4      495.69      847.70    227.93 o 
  -5  11   4    22331.62    22084.65    728.95 o 
  -3  11   4     5385.53     5437.22    415.52 o 
  -1  11   4    20170.92    19384.41    707.48 o 
   1  11   4    20678.35    20570.54    733.02 o 
   3  11   4     6532.22     6456.51    308.74 o 
   5  11   4    22488.64    21308.42    921.28 o 
   7  11   4      331.97      568.27    195.72 o 
   9  11   4    20133.60    19951.27    990.63 o 
 -12  12   4     3972.80     5568.40    880.31 o 
 -10  12   4       81.70     -200.79    361.82 o 
  -8  12   4     5107.91     5317.79    437.94 o 
  -6  12   4     5543.01     6002.82    331.16 o 
  -4  12   4     2658.33     3226.51    420.86 o 
  -2  12   4    20184.97    19630.63   1229.89 o 
   0  12   4       77.49      298.99     98.87 o 
   2  12   4    20201.75    19193.58    726.44 o 
   4  12   4     2100.40     2315.73    244.82 o 
   6  12   4     5001.67     5261.92    375.32 o 
   8  12   4     6046.08     6505.27    452.01 o 
  10  12   4       77.91      440.18    364.49 o 
  12  12   4     3407.86     3260.84    597.08 o 
 -11  13   4     6347.01     7399.62   1092.09 o 
  -9  13   4      410.53      771.10    424.70 o 
  -7  13   4    13636.63    13439.19    817.08 o 
  -5  13   4      328.60      700.41    358.71 o 
  -3  13   4     9456.93     8658.26   1077.55 o 
  -1  13   4     7871.36     7349.10    619.35 o 
   1  13   4     6082.79     5771.79    376.04 o 
   3  13   4     8287.85     8273.92    387.82 o 
   5  13   4      518.68     1081.14    222.12 o 
   7  13   4    11351.34    11782.04    579.50 o 
   9  13   4      484.59      361.34    364.26 o 
  11  13   4     7584.54     8129.65    676.64 o 
 -10  14   4     1588.97     1885.20    764.05 o 
  -8  14   4     6104.50     7318.50    712.03 o 
  -6  14   4     2615.48     2919.15    726.67 o 
  -4  14   4    17221.19    17514.48   1631.90 o 
  -2  14   4     2012.70     2477.76    429.55 o 
   0  14   4    26115.92    22770.52   1451.93 o 
   2  14   4     1194.99     1753.95    437.23 o 
   4  14   4    18867.56    18167.07    704.12 o 
   6  14   4     3248.90     2697.96    412.91 o 
   8  14   4     5012.24     5261.12    657.71 o 
  10  14   4     2403.56     3234.23    618.72 o 
  -9  15   4     3220.14     3674.89    876.16 o 
  -7  15   4      892.07      975.82    660.24 o 
  -5  15   4     7428.70     6931.48    683.83 o 
  -3  15   4      169.11       90.32    366.71 o 
  -1  15   4     1479.74     1383.66    429.79 o 
   1  15   4     1603.69     1629.53    438.37 o 
   3  15   4      145.14     -111.69    369.96 o 
   5  15   4     5260.64     5448.68    548.12 o 
   7  15   4      607.73      920.50    392.22 o 
   9  15   4     3844.65     3789.38    648.82 o 
  -8  16   4     2995.51     3031.27    813.87 o 
  -6  16   4     5647.90     4783.59    938.45 o 
  -4  16   4     3549.20     4545.25    625.39 o 
  -2  16   4     8760.38     8236.75   1117.00 o 
   0  16   4     2680.43     2858.67    539.88 o 
   2  16   4    10912.15    11077.37   1164.75 o 
   4  16   4     3803.32     4015.80    612.32 o 
   6  16   4     5452.69     5527.74    694.69 o 
   8  16   4     3415.87     3716.85    648.58 o 
  -5  17   4      685.14     1316.32    726.67 o 
  -3  17   4      775.17      543.44    463.89 o 
  -1  17   4      189.61      320.53    450.70 o 
   1  17   4      179.70      209.94    454.09 o 
   3  17   4      727.90      980.90    494.74 o 
   5  17   4      734.19      690.64    506.44 o 
  -2  18   4     1098.98      801.42    714.22 o 
   0  18   4     7733.97     7902.73    842.63 o 
   0   1   5   160713.97   161505.94   3976.54 o 
  -1   2   5    61452.35    62691.14   2625.11 o 
   1   2   5    87226.98    85344.91   3104.44 o 
  -2   3   5    13809.55    15010.40    377.56 o 
   0   3   5    67285.30    67435.24   1899.05 o 
   2   3   5    19730.41    20134.01    638.25 o 
  -3   4   5   183940.59   186427.81   4342.52 o 
  -1   4   5   158706.72   157562.97   3425.54 o 
   1   4   5   161835.33   162750.81   3984.84 o 
   3   4   5   179904.25   182746.67   4152.91 o 
  -4   5   5    29362.49    29791.78    774.20 o 
  -2   5   5     6640.54     7333.12    161.54 o 
   0   5   5   120982.76   122066.41   2757.33 o 
   2   5   5     5299.21     6254.50    190.72 o 
   4   5   5    34175.61    34439.10    754.31 o 
  -5   6   5    15425.10    15825.24    388.91 o 
  -1   6   5    66975.48    67273.77   1333.04 o 
   1   6   5    62854.98    64896.60   1574.66 o 
   3   6   5    33672.68    33651.64    822.54 o 
   5   6   5    22397.24    20944.82   1328.78 o 
  -6   7   5    21640.99    22231.24    491.81 o 
  -4   7   5     8860.85     9297.83    241.25 o 
  -2   7   5     7568.24     7633.95    169.29 o 
   0   7   5    67325.21    65464.59   1488.70 o 
   2   7   5     5097.26     5278.53    232.68 o 
   6   7   5    17914.41    18002.33    591.85 o 
  -7   8   5    33062.49    33214.70    870.03 o 
  -5   8   5    58676.83    57348.83   1384.33 o 
  -3   8   5    50394.34    50123.85   1006.48 o 
  -1   8   5    79249.17    78006.57   2056.06 o 
   1   8   5    85750.80    85424.32   2080.91 o 
   3   8   5    38514.11    40093.70   1883.11 o 
   5   8   5    58300.15    58807.54   1834.91 o 
   7   8   5    33341.53    33480.47   1191.14 o 
  -8   9   5     6241.67     6788.52    328.74 o 
  -6   9   5    19123.43    19336.75    552.19 o 
  -4   9   5    23585.06    22650.10    591.01 o 
  -2   9   5     2999.78     2999.40    168.31 o 
   0   9   5       40.50      319.41     88.58 o 
   2   9   5     3925.76     3913.86    191.01 o 
   4   9   5    27713.65    27304.60    971.26 o 
   6   9   5    24267.96    24189.64    869.76 o 
   8   9   5     9532.07     9574.95    477.23 o 
  -9  10   5     9062.14     9730.72    507.90 o 
  -7  10   5    11592.51    11196.89    519.11 o 
  -5  10   5    13590.16    13909.44    437.74 o 
  -3  10   5    33025.48    32721.97    823.42 o 
  -1  10   5     5138.42     5049.16    272.05 o 
   3  10   5    30927.49    30700.30   1128.91 o 
   5  10   5    16128.09    16067.76    749.75 o 
   7  10   5    10164.26    10055.78    484.22 o 
   9  10   5     9106.75     8950.01    540.11 o 
 -10  11   5     8758.50     8857.75    550.22 o 
  -8  11   5     3443.61     3992.29    270.77 o 
  -6  11   5    10879.14    11196.40    468.04 o 
  -4  11   5    11273.87    11410.64    453.63 o 
  -2  11   5    19231.47    19110.15    709.17 o 
   0  11   5      648.83      718.54    112.44 o 
   2  11   5    19973.98    19523.41    716.83 o 
   4  11   5     8535.02     8442.19    499.70 o 
   6  11   5    11168.47    11600.80    578.10 o 
   8  11   5     2370.03     2346.72    317.17 o 
  10  11   5     6674.69     7222.96    514.28 o 
 -11  12   5     2704.17     2511.49    494.22 o 
  -9  12   5     3981.94     4237.16    346.86 o 
  -7  12   5    10824.89    10911.86    532.14 o 
  -5  12   5    17727.85    16743.38    756.57 o 
  -3  12   5    17254.50    17694.06   1114.15 o 
  -1  12   5    16636.84    15965.50    844.30 o 
   1  12   5    17966.27    16736.09    629.68 o 
   3  12   5    17173.67    16619.03    651.95 o 
   5  12   5    22268.70    22381.89    846.32 o 
   7  12   5     8132.00     8388.20    471.01 o 
   9  12   5     4526.28     4729.28    479.84 o 
  11  12   5     2141.90     2353.03    440.94 o 
 -12  13   5     1053.73     2234.00    734.98 o 
 -10  13   5     6990.17     7715.20   1150.22 o 
  -8  13   5     3152.20     3672.33    554.73 o 
  -6  13   5     9105.58     8855.69    749.85 o 
  -4  13   5     4349.54     3785.09    486.99 o 
  -2  13   5    25027.27    23797.33   1447.41 o 
   0  13   5      835.44      953.73    344.77 o 
   2  13   5    23119.58    22800.97    847.39 o 
   4  13   5     4556.94     4248.60    317.93 o 
   6  13   5     9163.63     8860.23    812.42 o 
   8  13   5     4501.36     4442.07    414.67 o 
  10  13   5     8561.44     9677.72    711.38 o 
  12  13   5     1338.95     1507.73    459.37 o 
 -11  14   5     2982.45     3101.86    834.64 o 
  -9  14   5     1336.03     1681.73    676.84 o 
  -7  14   5     2839.68     2786.28    726.67 o 
  -5  14   5     1339.66     1413.62    412.47 o 
  -3  14   5     1004.82     1187.78    392.27 o 
  -1  14   5     4878.42     4660.24    560.24 o 
   1  14   5     6202.11     5395.13    579.90 o 
   3  14   5      599.06      635.25    155.18 o 
   5  14   5     2117.16     2272.89    291.28 o 
   7  14   5     2371.73     2387.29    355.08 o 
   9  14   5     2031.06     2226.01    440.00 o 
  11  14   5     2409.47     2593.23    617.44 o 
 -10  15   5     4767.20     4887.40    996.58 o 
  -8  15   5     3439.70     2458.23    772.35 o 
  -6  15   5    12956.27    12054.48   1361.99 o 
  -4  15   5     2536.74     2466.76    489.69 o 
  -2  15   5    12138.78    12544.23    911.66 o 
   0  15   5     6639.62     6054.41    651.84 o 
   2  15   5    10349.19     9855.79    907.27 o 
   4  15   5     2586.76     2592.58    423.37 o 
   6  15   5    11101.05    11034.35    769.50 o 
   8  15   5     2590.17     2563.44    572.56 o 
  10  15   5     5171.78     5524.14    745.70 o 
  -7  16   5      206.41      245.68    501.86 o 
  -5  16   5     1077.80     1337.08    714.22 o 
  -3  16   5     5696.68     5912.63    683.66 o 
  -1  16   5     6828.33     7071.74    748.72 o 
   1  16   5     7472.16     7112.30    745.78 o 
   3  16   5     5920.84     6037.55    684.06 o 
   5  16   5     1019.94     1029.85    487.76 o 
   7  16   5      207.45      -58.03    476.31 o 
  -4  17   5     2168.42     2175.87    836.71 o 
  -2  17   5     8759.37     9820.30    918.68 o 
   0  17   5     2354.44     2805.97    572.47 o 
   2  17   5    11354.27    11250.39    962.86 o 
   4  17   5     1403.21     1565.27    531.90 o 
   6  17   5     7225.93     8026.85    845.08 o 
  -1  18   5      650.76      315.58    676.84 o 
   1  18   5      722.55      323.89    668.54 o 
  -1   1   6   108807.31   107993.66   3916.47 o 
   1   1   6   107507.59   106237.60   4535.88 o 
   0   2   6    61861.09    61772.28   1617.89 o 
  -3   3   6    94126.45    94710.46   2889.04 o 
  -1   3   6    61150.07    61410.98   1327.25 o 
   1   3   6    61619.80    62847.54   1644.24 o 
   3   3   6    94225.34    93769.45   2877.64 o 
  -2   4   6   181088.84   186758.89   3906.01 o 
   0   4   6     1196.93     1485.27     67.98 o 
   2   4   6   171667.16   176234.92   4123.54 o 
  -5   5   6    79276.89    80044.09   2694.32 o 
  -3   5   6    22248.63    22035.28    519.97 o 
  -1   5   6    67632.01    69345.28   1585.93 o 
   1   5   6    62018.09    63168.38   1668.88 o 
   3   5   6    23037.29    23009.87    507.84 o 
   5   5   6    79441.55    80473.65   2518.22 o 
  -4   6   6    25889.67    26683.29    561.38 o 
  -2   6   6     3492.88     3538.80    104.04 o 
   0   6   6   194016.45   197850.53   4465.37 o 
   2   6   6     4415.15     4566.94    135.85 o 
   4   6   6    22744.39    23284.29    626.17 o 
  -7   7   6    85259.81    85866.42   3133.47 o 
  -5   7   6     6491.80     6702.80    200.93 o 
  -3   7   6    55059.96    55093.65   1356.57 o 
  -1   7   6    26604.47    26198.59    597.77 o 
   1   7   6    24694.69    24941.87    628.77 o 
   3   7   6    68166.34    68472.52   1755.73 o 
   5   7   6     6620.37     6722.73    241.17 o 
   7   7   6    82584.77    79897.10   4612.78 o 
  -6   8   6     4676.02     5045.61    187.08 o 
  -4   8   6     5224.93     5321.04    156.19 o 
  -2   8   6    34052.83    34046.22    851.18 o 
   0   8   6    18064.52    17824.33    457.12 o 
   2   8   6    35382.19    36947.79   1045.81 o 
   4   8   6     6521.19     6464.46    276.80 o 
   6   8   6     6862.06     7330.43    287.12 o 
  -9   9   6    41903.15    43365.94   1914.39 o 
  -7   9   6     2074.59     2206.85    189.90 o 
  -5   9   6    60085.89    60043.84   1356.07 o 
  -3   9   6     6365.32     6418.82    224.89 o 
  -1   9   6    22941.65    22527.04    873.94 o 
   1   9   6    26424.25    26194.46    752.26 o 
   3   9   6     8391.72     8328.38    319.57 o 
   5   9   6    56691.99    55909.55   2621.47 o 
   7   9   6     2171.10     2285.64    247.78 o 
   9   9   6    31283.05    37334.43   3429.90 o 
  -8  10   6     2416.98     2340.11    248.25 o 
  -6  10   6     3120.04     3261.66    196.62 o 
  -4  10   6     8179.83     8270.25    303.70 o 
  -2  10   6    21054.84    21161.11    697.79 o 
   0  10   6      934.44     1002.82    128.48 o 
   2  10   6    20847.31    20638.39    702.00 o 
   4  10   6    10213.99    10186.06    522.41 o 
   6  10   6     4068.50     3744.28    325.22 o 
   8  10   6     2963.37     2928.09    293.11 o 
 -11  11   6    16591.39    17693.47   1810.46 o 
  -9  11   6      308.35      668.27    198.72 o 
  -7  11   6    18570.67    18892.23    745.31 o 
  -5  11   6      864.67     1117.48    136.83 o 
  -3  11   6    26453.87    25282.05   1569.38 o 
  -1  11   6    12478.56    11574.79    435.88 o 
   1  11   6     9080.85     8712.13    373.93 o 
   3  11   6    28244.54    27012.10   1090.91 o 
   5  11   6      914.23     1151.98    212.01 o 
   7  11   6    15640.86    15048.62    935.35 o 
   9  11   6      412.21      573.60    275.06 o 
  11  11   6    19758.89    19885.57   1344.75 o 
 -10  12   6     5057.09     5615.78    621.00 o 
  -8  12   6     1583.28     1853.49    251.77 o 
  -6  12   6      421.96      568.73    143.89 o 
  -4  12   6    19997.50    18862.14   1208.03 o 
  -2  12   6     1697.17     2180.51    363.52 o 
   0  12   6    30946.60    29669.49   1159.93 o 
   2  12   6     1889.01     2312.38    197.36 o 
   4  12   6    19509.89    18977.04    833.17 o 
   6  12   6      876.83      937.74    234.74 o 
   8  12   6     1875.12     2382.31    325.56 o 
  10  12   6     6343.42     5790.97    549.96 o 
 -11  13   6      176.42       70.59    610.41 o 
  -9  13   6     9680.30    11315.35   1407.67 o 
  -7  13   6      579.37      348.80    564.73 o 
  -5  13   6    10518.34    10987.80    749.59 o 
  -3  13   6     1089.36     1058.26    359.40 o 
  -1  13   6    10880.73    10536.70    757.27 o 
   1  13   6     9467.72     9312.33    451.15 o 
   3  13   6      985.41      894.74    172.86 o 
   5  13   6     6641.06     7052.97    457.49 o 
   7  13   6      528.77      570.22    232.92 o 
   9  13   6    12345.53    13902.10    869.77 o 
  11  13   6      116.71       61.68    453.30 o 
 -10  14   6      403.30      157.79    639.47 o 
  -8  14   6     3871.22     4750.37    896.92 o 
  -6  14   6     8340.52     7059.12   1029.80 o 
  -4  14   6     3229.79     3433.22    506.18 o 
  -2  14   6    19996.39    17602.23   1224.23 o 
   0  14   6      184.39      274.15    342.30 o 
   2  14   6    20059.64    19097.46    784.84 o 
   4  14   6     3595.77     3544.15    311.72 o 
   6  14   6     7441.50     7817.13    611.33 o 
   8  14   6     4446.63     4903.47    451.10 o 
  10  14   6      541.68      673.82    422.13 o 
  -9  15   6      742.89     -502.44    635.32 o 
  -7  15   6     4481.35     3782.86    888.62 o 
  -5  15   6      507.47     1086.02    435.08 o 
  -3  15   6     2059.45     1569.71    666.46 o 
  -1  15   6     1658.58     2190.84    464.83 o 
   1  15   6     1683.85     1415.08    433.89 o 
   3  15   6     1252.48      955.84    422.72 o 
   5  15   6      675.52      898.11    373.81 o 
   7  15   6     6736.71     7129.12    527.78 o 
   9  15   6      725.24      593.36    531.43 o 
  -8  16   6     3895.58     3525.41    888.62 o 
  -6  16   6     4164.18     3562.78    901.08 o 
  -4  16   6    11076.47    11834.36   1143.99 o 
  -2  16   6     1012.19     1290.40    460.54 o 
   0  16   6    17524.11    17406.19   1247.85 o 
   2  16   6     2057.40     2355.88    857.48 o 
   4  16   6    10817.99    10813.73    958.67 o 
   6  16   6     4282.05     5885.95    701.73 o 
   8  16   6     3591.53     4104.70    669.45 o 
  -5  17   6      981.13      157.79    656.08 o 
  -3  17   6      150.95      -93.66    635.32 o 
  -1  17   6      509.20      558.41    463.89 o 
   1  17   6      401.58       54.95    455.08 o 
   3  17   6       11.04      382.58    468.26 o 
   5  17   6     1281.50      783.65    513.61 o 
  -2  18   6     5959.67     5996.10   1050.56 o 
   0  18   6     1310.37     1004.89    755.74 o 
   0   1   7   160860.59   162082.34   3756.81 o 
  -1   2   7    60704.70    61682.28   1774.40 o 
   1   2   7    70728.95    71830.52   1520.00 o 
  -2   3   7    19778.61    20270.28    468.39 o 
   0   3   7   227240.75   232961.06   5748.50 o 
  -3   4   7    59091.10    59408.54   1400.32 o 
  -1   4   7   132977.98   132554.61   2891.50 o 
   1   4   7   122322.98   123248.46   3206.01 o 
   3   4   7    70592.29    70200.63   1474.89 o 
  -4   5   7    59101.14    59886.94   1373.17 o 
  -2   5   7     5339.21     5658.40    149.67 o 
   0   5   7    36389.54    35087.75    891.37 o 
   2   5   7     6054.39     6392.36    194.65 o 
   4   5   7    60617.95    60968.75   1384.23 o 
  -5   6   7    42970.20    42582.46    889.70 o 
  -3   6   7    37678.18    38541.91    860.90 o 
  -1   6   7    23108.36    23787.84    479.68 o 
   1   6   7    17594.33    18298.20    496.13 o 
   3   6   7    43206.74    44286.42    949.00 o 
   5   6   7    34417.29    34295.27    915.53 o 
  -6   7   7    23354.14    23338.94    573.94 o 
  -4   7   7    38979.56    38315.11    895.49 o 
  -2   7   7     9217.44     8882.60    231.36 o 
   0   7   7     6611.44     6624.08    187.23 o 
   2   7   7    12325.97    12031.82    375.76 o 
   4   7   7    40388.19    40457.93   1165.92 o 
   6   7   7    22801.96    22917.96    719.10 o 
  -7   8   7    19462.85    20513.24    562.87 o 
  -5   8   7    56529.93    55695.70   1303.19 o 
  -3   8   7    53321.98    51671.93   1130.36 o 
  -1   8   7    53049.45    51869.72   1319.78 o 
   1   8   7    51197.11    51860.85   1332.37 o 
   3   8   7    52774.46    52267.38   1523.28 o 
   5   8   7    51783.89    52265.76   2158.68 o 
   7   8   7    24596.84    23957.33    925.32 o 
  -8   9   7     8109.72     8425.14    334.56 o 
  -6   9   7     9837.05     9760.26    304.52 o 
  -4   9   7    13221.15    13206.89    308.88 o 
  -2   9   7    15085.32    15057.33    474.20 o 
   0   9   7     1061.95     1152.71    118.54 o 
   2   9   7    14536.69    15092.48    481.72 o 
   4   9   7    10011.04     9465.33    816.25 o 
   6   9   7    11097.63    11151.78    503.24 o 
   8   9   7     4697.04     4709.05    480.16 o 
  -9  10   7    14543.06    15107.93    613.33 o 
  -7  10   7     5776.36     6095.81    315.95 o 
  -5  10   7     7347.43     7698.99    287.04 o 
  -3  10   7    23144.13    22985.93    849.21 o 
  -1  10   7    33996.47    33788.29   1055.07 o 
   1  10   7    26241.70    25451.65   1053.98 o 
   3  10   7    25394.52    24733.58   1121.69 o 
   5  10   7     9337.73     9181.91    503.44 o 
   7  10   7     6958.10     7100.21    495.45 o 
   9  10   7    10045.35    10617.63    671.85 o 
 -10  11   7     7902.67     8669.40    570.12 o 
  -8  11   7     7783.42     8086.93    436.20 o 
  -6  11   7     5205.63     5261.66    287.79 o 
  -4  11   7     3402.95     3599.55    274.65 o 
  -2  11   7    16028.60    15694.21    663.57 o 
   0  11   7      108.28      313.94    108.62 o 
   2  11   7    16776.03    16775.42    625.61 o 
   4  11   7     5920.91     5912.96    434.54 o 
   6  11   7     7293.95     7553.58    450.09 o 
   8  11   7     6853.54     6386.42    544.09 o 
  10  11   7     8902.83     9208.86    565.12 o 
 -11  12   7     5992.65     6378.44    699.91 o 
  -9  12   7     3850.02     4683.41    559.34 o 
  -7  12   7     2783.68     2660.19    221.27 o 
  -5  12   7     8160.97     7793.36    685.15 o 
  -3  12   7    15346.84    13871.59   1103.72 o 
  -1  12   7    32324.17    30358.06   1200.41 o 
   1  12   7    33136.67    31229.10   1099.27 o 
   3  12   7    19552.62    19636.15    789.60 o 
   5  12   7     6330.08     6343.10    410.92 o 
   7  12   7     3312.01     3483.00    354.03 o 
   9  12   7     4354.07     4835.58    425.93 o 
  11  12   7     7012.06     8053.47    635.61 o 
 -12  13   7     1696.08     1798.00    739.13 o 
 -10  13   7     8623.09     8570.60   1146.07 o 
  -8  13   7     4852.57     4202.25    801.42 o 
  -6  13   7    19334.80    18914.28   1648.51 o 
  -4  13   7     2845.75     2622.84    550.20 o 
  -2  13   7     8197.34     8054.10    665.57 o 
   0  13   7     1629.77     1552.31    160.45 o 
   2  13   7     7097.06     7133.66    359.79 o 
   4  13   7     3831.57     4457.00    329.89 o 
   6  13   7    16290.90    16417.82    790.31 o 
   8  13   7     4515.71     4329.95    420.52 o 
  10  13   7     9893.52     9865.73    722.75 o 
  12  13   7      749.51     1268.13    553.33 o 
 -11  14   7     1388.55     1573.77    718.37 o 
  -9  14   7     3077.72     2848.56    784.81 o 
  -7  14   7     1488.38     1100.39    643.63 o 
  -5  14   7     1857.40     1627.71    425.26 o 
  -3  14   7     2254.06     1674.74    610.41 o 
  -1  14   7     5269.06     4833.75    576.91 o 
   1  14   7     5773.18     5627.74    303.18 o 
   3  14   7     2902.30     2863.67    250.66 o 
   5  14   7      857.97      950.68    244.69 o 
   7  14   7     2751.78     2565.71    369.95 o 
   9  14   7     3431.96     3845.24    513.23 o 
  11  14   7     1141.17      983.41    444.73 o 
 -10  15   7     3815.08     3625.06    888.62 o 
  -8  15   7     3835.44     4260.39    921.84 o 
  -6  15   7    14204.79    13852.48   1557.16 o 
  -4  15   7     6088.11     5703.11    618.02 o 
  -2  15   7     9409.81     9113.30    836.80 o 
   0  15   7      709.50     1351.61    434.56 o 
   2  15   7    11684.97    10593.78    851.44 o 
   4  15   7     4842.23     4327.08    496.04 o 
   6  15   7    14318.07    14465.84    897.94 o 
   8  15   7     5248.13     5584.42    577.74 o 
  10  15   7     3526.00     4210.56   1004.89 o 
  -7  16   7     2070.90     1266.49    734.98 o 
  -5  16   7      681.48     -224.23    631.17 o 
  -3  16   7     1975.63     1508.68    482.95 o 
  -1  16   7     5278.91     6010.65    647.31 o 
   1  16   7     4226.08     3403.68    595.96 o 
   3  16   7     2168.68     2343.89    512.21 o 
   5  16   7     1126.41     1404.71    419.46 o 
   7  16   7     1930.27     1944.91    481.91 o 
  -4  17   7     3219.95     3982.17    859.55 o 
  -2  17   7     9044.23     8992.63    848.93 o 
   0  17   7     2788.95     3398.24    598.79 o 
   2  17   7     8297.70     7419.89    874.08 o 
   4  17   7     2927.08     2260.87    578.23 o 
   6  17   7     6457.38     6780.85    809.99 o 
  -1  18   7      463.39     -506.60    643.63 o 
   0   0   8    36353.71    38897.62   2032.39 o 
  -2   2   8   349682.53   344660.03  11232.47 o 
   0   2   8    17471.40    17457.07    419.96 o 
   2   2   8   389080.94   389325.75  10502.53 o 
  -1   3   8    67763.13    69145.31   1753.45 o 
   1   3   8    78267.75    79257.81   1755.21 o 
  -4   4   8    13368.45    14710.72    436.30 o 
  -2   4   8    12591.58    12543.81    298.42 o 
   0   4   8   166304.22   171522.06   4238.07 o 
   2   4   8    12623.31    12725.55    338.69 o 
  -3   5   8    42910.86    42445.07    792.03 o 
  -1   5   8    37342.96    36359.63    796.72 o 
   1   5   8    33203.67    32554.56    882.61 o 
   3   5   8    35481.15    34848.75    860.70 o 
  -6   6   8    12978.70    13120.88    393.16 o 
  -4   6   8    16960.18    17122.83    387.13 o 
  -2   6   8   178157.80   175444.20   3869.98 o 
   0   6   8    60135.41    61062.91   1402.68 o 
   2   6   8   187412.53   186433.88   4505.33 o 
   4   6   8    16466.67    16766.15    415.81 o 
   6   6   8     8883.83     8941.11    444.40 o 
  -5   7   8    90916.51    90708.21   2164.88 o 
  -3   7   8    31568.59    30797.41    697.75 o 
  -1   7   8    16413.49    15914.47    369.72 o 
   1   7   8    11138.84    11229.80    343.85 o 
   3   7   8    29700.73    29567.11    787.27 o 
   5   7   8    82717.74    83236.27   2579.53 o 
  -8   8   8     4595.50     4767.82    337.74 o 
  -6   8   8     1824.86     2102.16    111.61 o 
  -4   8   8     6027.09     6225.05    192.12 o 
  -2   8   8     5696.81     6157.36    190.52 o 
   0   8   8    11081.71    11202.62    303.24 o 
   2   8   8     5642.88     6227.86    239.34 o 
   6   8   8     1812.32     1639.01    186.64 o 
   8   8   8     4079.33     4483.56    476.58 o 
  -7   9   8    42904.50    43767.55   1305.69 o 
  -5   9   8     9649.47     9581.78    252.83 o 
  -3   9   8    52167.95    52226.93   1355.33 o 
  -1   9   8     9891.07     9787.71    368.26 o 
   1   9   8    10258.58    10777.82    415.64 o 
   3   9   8    46432.37    46033.39   1960.35 o 
   5   9   8     9420.71     9513.32    548.26 o 
   7   9   8    48195.02    49914.45   1846.74 o 
 -10  10   8     2577.67     2732.20    367.07 o 
  -8  10   8     5869.95     6406.43    305.25 o 
  -6  10   8    15564.90    16359.82    557.18 o 
  -4  10   8    29251.11    28959.04    964.64 o 
  -2  10   8    14122.66    14183.26    502.90 o 
   0  10   8    61981.42    61563.90   2136.53 o 
   2  10   8    11120.00    10988.71    559.45 o 
   4  10   8    31608.00    31713.60   1383.30 o 
   6  10   8    16015.25    15398.38    818.83 o 
   8  10   8     6304.74     6059.30    420.06 o 
  10  10   8     1890.36     1629.86    438.37 o 
  -9  11   8    15442.35    16526.48    806.68 o 
  -7  11   8     1092.81     1514.11    190.62 o 
  -5  11   8    27955.97    27745.24   1149.96 o 
  -3  11   8      921.29     1123.77    151.62 o 
  -1  11   8    32970.41    32163.88   1462.64 o 
   1  11   8    32382.40    31549.73   1145.65 o 
   3  11   8      421.36      809.91    187.58 o 
   5  11   8    32890.51    31580.68   1369.71 o 
   7  11   8     1248.93     1655.34    330.52 o 
   9  11   8    13875.76    13204.15    985.46 o 
 -12  12   8     9316.89     9334.64   1187.59 o 
 -10  12   8       87.66        1.77    374.36 o 
  -8  12   8     6131.92     6132.76    341.02 o 
  -6  12   8     3548.34     3404.99    664.39 o 
  -4  12   8      546.48      771.88    312.61 o 
  -2  12   8     5969.64     5735.91    312.18 o 
   0  12   8    14306.38    13670.69    591.74 o 
   2  12   8     7553.99     7402.55    391.23 o 
   4  12   8      970.16     1281.42    223.62 o 
   6  12   8     4402.80     4388.36    348.47 o 
   8  12   8     4696.42     4646.76    429.47 o 
  10  12   8       74.16      117.75    385.97 o 
  12  12   8    10461.23     9641.92   1270.64 o 
 -11  13   8     6848.08     6373.97   1013.19 o 
  -9  13   8      177.60      166.10    564.73 o 
  -7  13   8     8921.71     8790.68   1100.39 o 
  -5  13   8     1004.90      985.87    431.85 o 
  -3  13   8    18306.44    18211.35   1257.96 o 
  -1  13   8     5184.62     4815.30    267.83 o 
   1  13   8     5453.55     4950.73    302.84 o 
   3  13   8    20988.94    20055.30    863.26 o 
   5  13   8      969.64     1162.67    247.60 o 
   7  13   8     8538.81     9117.34    578.80 o 
   9  13   8      169.18      434.02    375.56 o 
  11  13   8     5664.49     6920.48    631.29 o 
 -10  14   8      380.21       -8.30    622.86 o 
  -8  14   8    10564.17    11510.51   1320.47 o 
  -6  14   8      515.41     1104.54    618.71 o 
  -4  14   8    24023.41    24788.50   1554.70 o 
  -2  14   8       74.14      286.75    362.18 o 
   0  14   8    21098.13    19387.85   1294.62 o 
   2  14   8       43.75       -2.85    219.36 o 
   4  14   8    25052.04    24719.04   1067.23 o 
   6  14   8       63.05        5.84    323.01 o 
   8  14   8    10561.27    10599.26    662.22 o 
  10  14   8     1153.38      895.92    445.37 o 
  -9  15   8     3690.72     4285.30    892.77 o 
  -7  15   8      916.66     1370.30    676.84 o 
  -5  15   8     3974.53     3197.37    797.26 o 
  -3  15   8        0.64      101.49    385.70 o 
  -1  15   8     2806.37     2039.59    506.60 o 
   1  15   8     3576.08     2810.75    504.93 o 
   3  15   8       19.32     -260.49    373.54 o 
   5  15   8     3999.14     4016.40    485.85 o 
   7  15   8      735.57      525.24    340.59 o 
   9  15   8     3301.73     3802.85    534.66 o 
  -8  16   8     4607.65     4056.92    938.45 o 
  -6  16   8     3300.63     3915.73    855.40 o 
  -4  16   8     8933.50     9724.18    849.94 o 
  -2  16   8     5297.93     5284.02    661.88 o 
   0  16   8     1714.57     1936.14    472.48 o 
   2  16   8     5497.14     5807.12    778.58 o 
   4  16   8     7535.52     8249.84    835.32 o 
   6  16   8     2796.49     2880.21    420.42 o 
   8  16   8     5292.25     5914.52    759.01 o 
  -5  17   8      549.52     -328.04    631.17 o 
  -3  17   8       76.62      413.98    915.61 o 
  -1  17   8      100.80      387.36    591.72 o 
   1  17   8      141.03       23.22    453.58 o 
   3  17   8       15.85      -12.53    716.29 o 
   5  17   8      330.30     -196.04    479.74 o 
   0   1   9    16586.50    17606.48    468.81 o 
  -1   2   9   112098.63   113386.09   2542.79 o 
   1   2   9   103659.42   104854.34   2340.48 o 
  -2   3   9    83359.85    84995.74   1810.46 o 
   0   3   9   134457.66   141440.36   3323.79 o 
   2   3   9    68994.80    70009.34   1590.58 o 
  -3   4   9     8734.37     8582.47    188.44 o 
  -1   4   9   111112.09   110465.84   2564.76 o 
   1   4   9   107135.69   106732.95   2566.31 o 
   3   4   9     7545.33     7271.25    236.75 o 
  -4   5   9    20727.18    21828.45    493.49 o 
  -2   5   9    40089.45    40341.34    827.96 o 
   0   5   9    20964.11    20001.24    492.19 o 
   2   5   9    29622.78    29840.31   1052.21 o 
   4   5   9    18882.38    20008.37    526.74 o 
  -5   6   9    26087.93    26063.47    638.80 o 
  -3   6   9    82213.52    81688.25   1862.36 o 
  -1   6   9    74614.39    74182.92   1536.48 o 
   1   6   9    65902.54    65196.14   1772.64 o 
   3   6   9    91626.45    92644.98   2175.00 o 
   5   6   9    36322.39    34464.28   1304.16 o 
  -6   7   9    18198.11    18483.80    461.35 o 
  -4   7   9     6999.19     7026.80    203.28 o 
  -2   7   9     9485.89     9237.28    243.48 o 
   0   7   9      222.89      580.31     75.41 o 
   2   7   9    14585.07    11444.08    793.11 o 
   4   7   9     8156.97     8596.01    303.67 o 
   6   7   9    14036.46    13612.18    739.02 o 
  -7   8   9    14252.42    14402.95    430.18 o 
  -5   8   9    36055.72    36216.72    903.89 o 
  -3   8   9    47704.47    46816.75   1449.80 o 
  -1   8   9    31021.93    30655.70    971.22 o 
   1   8   9    41354.96    41122.51    990.26 o 
   3   8   9    56449.21    56672.43   1788.47 o 
   5   8   9    32558.32    32529.00   2023.02 o 
   7   8   9    15954.77    15448.09    688.30 o 
  -8   9   9    12873.40    13250.78    566.31 o 
  -6   9   9    11776.58    11807.06    328.95 o 
  -4   9   9     4117.37     4493.96    138.29 o 
  -2   9   9    10133.82     9923.99    364.91 o 
   0   9   9      185.58      250.88    105.60 o 
   2   9   9    10304.70    10401.56    498.66 o 
   4   9   9     2533.29     2753.23    397.46 o 
   6   9   9     7889.29     7659.12    778.03 o 
   8   9   9    11625.60    11698.02    636.99 o 
  -9  10   9     2159.70     2468.31    229.96 o 
  -7  10   9    22292.08    23098.94    777.73 o 
  -5  10   9    33255.35    33138.85    928.83 o 
  -3  10   9    21920.15    21132.99    706.28 o 
  -1  10   9    29931.88    28536.64   1052.32 o 
   1  10   9    32067.03    31252.04   1201.20 o 
   3  10   9    22662.34    22187.50   1049.99 o 
   5  10   9    29434.00    29327.84   1485.82 o 
   7  10   9    24480.12    25262.80   1210.63 o 
   9  10   9     3321.91     3700.05    349.93 o 
 -10  11   9     4122.61     4554.87    304.39 o 
  -8  11   9     3767.31     4105.07    288.79 o 
  -6  11   9     5139.15     5157.62    279.49 o 
  -4  11   9    15732.47    15697.95    560.75 o 
  -2  11   9     8402.21     8474.18    503.43 o 
   0  11   9    12588.76    11763.62    559.23 o 
   2  11   9     9560.45     9505.37    588.11 o 
   4  11   9    11476.70    11268.55    737.88 o 
   6  11   9     6201.35     5911.14    559.20 o 
   8  11   9     5024.69     4953.30    451.12 o 
  10  11   9     3957.33     3918.30    471.34 o 
 -11  12   9     3080.19     3220.38    543.17 o 
  -9  12   9     4549.70     4379.35    396.13 o 
  -7  12   9     4775.92     4897.41    375.43 o 
  -5  12   9     8358.70     8518.68   1146.07 o 
  -3  12   9    11089.82    10307.62    454.86 o 
  -1  12   9    18194.42    15841.76    667.10 o 
   1  12   9    11010.95    10555.89    506.47 o 
   3  12   9    10091.61     9921.03    533.28 o 
   5  12   9     9208.43     8455.03    480.79 o 
   7  12   9     3544.97     3796.32    617.82 o 
   9  12   9     5364.38     6069.94    530.73 o 
  11  12   9     4070.44     4084.40    508.10 o 
 -12  13   9     2655.19     3367.61    797.26 o 
 -10  13   9     3146.48     3720.47    562.23 o 
  -8  13   9     5465.08     4924.77    851.25 o 
  -6  13   9     7453.57     6502.69    950.90 o 
  -4  13   9     9449.01     9832.98   1467.88 o 
  -2  13   9     7171.27     6538.01    376.92 o 
   0  13   9     9923.33     9993.50    473.48 o 
   2  13   9     5169.46     5220.09    378.49 o 
   4  13   9    12215.56    12029.91    585.26 o 
   6  13   9     6889.31     7260.31    461.96 o 
   8  13   9     4271.88     4668.37    436.66 o 
  10  13   9     3150.05     3594.05    499.59 o 
  12  13   9     2357.75     1548.49    591.35 o 
 -11  14   9     1024.75      697.61    697.61 o 
  -9  14   9     1374.91     1627.75    685.15 o 
  -7  14   9     1514.67      714.22    622.86 o 
  -5  14   9     4255.05     4397.41    772.35 o 
  -3  14   9     7018.03     7255.71    950.90 o 
  -1  14   9     5836.44     5017.59    582.57 o 
   1  14   9     6244.46     5729.68    360.02 o 
   3  14   9     6544.21     6122.20    409.25 o 
   5  14   9     3005.66     2863.07    317.40 o 
   7  14   9     1931.68     2062.98    362.56 o 
   9  14   9     1144.21      930.19    424.22 o 
  11  14   9     1551.81     1410.74    521.41 o 
 -10  15   9     2791.94     3262.87   1152.30 o 
  -8  15   9     5768.26     5813.39    996.58 o 
  -6  15   9     5100.40     4443.09    901.08 o 
  -4  15   9     7760.78     7425.18    754.33 o 
  -2  15   9     5082.55     5661.71    635.07 o 
   0  15   9     4234.71     4155.75    558.65 o 
   2  15   9     4916.33     5190.82    637.14 o 
   4  15   9     9103.29     8974.88    657.92 o 
   6  15   9     5658.07     5450.89    480.39 o 
   8  15   9     5242.64     6101.70    519.70 o 
  10  15   9     2478.15     2489.11    726.67 o 
  -7  16   9      111.74      768.20    635.32 o 
  -5  16   9      410.39      726.67    618.71 o 
  -3  16   9      441.23      973.13    448.98 o 
  -1  16   9     2423.79     2339.62    521.43 o 
   1  16   9     2780.67     2775.19    532.92 o 
   3  16   9      311.14     -134.90    523.21 o 
   5  16   9      129.53      -71.44    380.02 o 
   7  16   9      244.86       73.11    352.38 o 
  -4  17   9     4885.78     6432.10    975.82 o 
  -2  17   9     4193.99     3823.20    996.58 o 
   0  17   9     4156.08     4850.13    667.87 o 
   2  17   9     5440.85     4465.44    656.24 o 
   4  17   9     3508.37     3175.41    634.20 o 
   6  17   9     3721.01     5003.67   1063.02 o 
   1   1  10     6365.95     6661.33    244.33 o 
   0   2  10   277476.59   274143.97   6393.89 o 
  -3   3  10    92805.10    92614.03   2738.97 o 
  -1   3  10    75324.95    76958.84   1964.22 o 
   1   3  10    85846.06    87491.48   1782.33 o 
   3   3  10    71420.55    72048.34   2316.55 o 
  -2   4  10   171842.53   170198.27   3478.21 o 
   0   4  10     2407.85     2842.81    107.91 o 
   2   4  10   137824.22   138861.16   3664.32 o 
  -5   5  10   111202.45   110746.34   3897.29 o 
  -3   5  10    10276.26    10362.00    233.93 o 
  -1   5  10    58181.25    58709.66   1512.88 o 
   1   5  10    75025.14    75896.14   1589.93 o 
   3   5  10     8822.38     8573.29    318.38 o 
   5   5  10   123995.05   122007.69   3598.41 o 
  -4   6  10    33034.78    33279.13    820.72 o 
  -2   6  10     8916.42     9647.06    302.62 o 
   0   6  10    57114.77    58214.64   1330.02 o 
   2   6  10    12345.92    13107.50    317.76 o 
   4   6  10    38304.60    39139.11    883.99 o 
  -7   7  10    96971.44    96702.13   3454.24 o 
  -5   7  10    16875.93    16784.75    439.28 o 
  -3   7  10    77820.77    75821.84   1693.46 o 
  -1   7  10    20328.69    20177.26    520.91 o 
   1   7  10    23465.77    24002.21    553.06 o 
   3   7  10    74652.99    74381.67   2051.52 o 
   5   7  10    19098.06    18861.13    673.41 o 
   7   7  10    74980.86    74718.69   7171.23 o 
  -6   8  10    11545.21    11558.66    351.03 o 
  -4   8  10     5770.00     5715.09    190.85 o 
  -2   8  10    16688.93    16159.42    464.54 o 
   0   8  10    20687.77    20971.11    564.52 o 
   4   8  10     7934.61     8233.46    547.55 o 
   6   8  10    11199.54    11780.78    573.66 o 
  -9   9  10    27262.00    27233.15   1748.31 o 
  -7   9  10     3220.73     3679.62    164.76 o 
  -5   9  10    46061.82    45275.45   1136.01 o 
  -3   9  10    15282.36    15478.11    431.17 o 
  -1   9  10    54025.46    53131.20   2310.61 o 
   1   9  10    65543.53    65230.24   1778.23 o 
   3   9  10    12452.61    11959.77    736.93 o 
   5   9  10    46724.80    44612.23   2553.02 o 
   7   9  10     2977.54     3252.28    301.51 o 
   9   9  10    36672.20    37577.44   1908.53 o 
  -8  10  10     2647.77     2731.82    196.37 o 
  -6  10  10     3993.63     3919.64    184.23 o 
  -4  10  10     4379.10     4566.63    201.36 o 
  -2  10  10    20514.69    20192.05    755.33 o 
   0  10  10     2833.61     2734.68    179.39 o 
   2  10  10    20724.04    21563.79   1272.84 o 
   4  10  10     4504.35     5548.29    490.24 o 
   6  10  10     3711.70     3684.63    372.79 o 
   8  10  10     2845.19     2720.27    359.73 o 
 -11  11  10    20477.70    20625.08   1893.50 o 
  -9  11  10     2408.79     2410.27    252.48 o 
  -7  11  10    18112.29    18117.96    736.44 o 
  -5  11  10     2456.84     2744.18    211.31 o 
  -3  11  10    33279.27    33034.53   1103.62 o 
  -1  11  10    18177.67    17249.73    946.23 o 
   1  11  10    22645.92    23252.20   1025.12 o 
   3  11  10    25993.73    24619.38   1799.89 o 
   5  11  10     3204.11     3106.07    312.58 o 
   7  11  10    16232.91    16906.02    960.55 o 
   9  11  10     2364.79     2373.21    389.84 o 
  11  11  10    19321.87    19798.75   1939.18 o 
 -10  12  10     4849.29     4978.15    471.36 o 
  -8  12  10     1885.37     2076.89    244.77 o 
  -6  12  10     1962.88     2415.40    395.21 o 
  -4  12  10    16396.40    15794.62    768.88 o 
  -2  12  10     2365.48     2485.97    255.38 o 
   0  12  10    21291.67    20914.94   1024.53 o 
   2  12  10     2349.88     2303.30    253.60 o 
   4  12  10    14775.42    14971.84    719.14 o 
   6  12  10     1994.37     2019.10    446.30 o 
   8  12  10     2043.95     1666.21    376.33 o 
  10  12  10     3813.91     3684.46    495.36 o 
 -11  13  10      492.55      917.69    651.93 o 
  -9  13  10    12206.41    11892.54   1428.43 o 
  -7  13  10     4095.96     4426.48    813.87 o 
  -3  13  10     5002.04     5889.80    566.48 o 
  -1  13  10     8457.66     7748.03    398.91 o 
   1  13  10     9101.78     8509.34    428.53 o 
   3  13  10     4455.17     4502.99    352.55 o 
   5  13  10    17200.32    17197.37    805.30 o 
   7  13  10     4172.63     4284.65    418.40 o 
   9  13  10    13331.93    14076.79    757.79 o 
  11  13  10      573.50      592.54    425.29 o 
 -10  14  10      746.51      716.53    469.77 o 
  -8  14  10     4590.69     4476.31    838.79 o 
  -6  14  10     7806.01     6735.23   1038.11 o 
  -4  14  10     2514.37     3092.53    493.65 o 
  -2  14  10    17814.82    17682.95   1093.07 o 
   0  14  10      120.45      442.15    152.13 o 
   2  14  10    15217.26    14046.41    703.16 o 
   4  14  10     2904.61     3231.22    323.58 o 
   6  14  10     8932.03     8662.16    567.67 o 
   8  14  10     3176.05     3171.88    417.76 o 
  10  14  10      861.82      858.34    422.40 o 
  -9  15  10     1407.72     1328.78    730.83 o 
  -7  15  10     7660.52     6884.72   1009.04 o 
  -5  15  10      442.32      307.28    606.25 o 
  -3  15  10     2037.55     2105.27    516.98 o 
  -1  15  10     2030.14     1980.68    462.39 o 
   1  15  10     2835.19     2737.46    486.75 o 
   3  15  10     1814.16     1794.67    390.09 o 
   5  15  10      346.28      307.12    360.09 o 
   7  15  10     6561.19     6498.06    525.12 o 
   9  15  10     1024.50      917.51    451.39 o 
  -8  16  10     3206.92     3234.74    872.01 o 
  -6  16  10     2935.71     3778.70    830.48 o 
  -4  16  10     9208.89     8537.38   1183.44 o 
  -2  16  10     1729.53     2007.92    506.60 o 
   0  16  10    12490.84    12565.84   1015.61 o 
   2  16  10     1314.12     1436.74    481.54 o 
   4  16  10     8808.67     8942.48   1050.56 o 
   6  16  10     2526.76     3182.89    434.93 o 
   8  16  10     4110.37     4021.98    667.87 o 
  -5  17  10     2063.55     1283.10    764.05 o 
  -3  17  10     1981.49     1619.44    525.58 o 
  -1  17  10     1774.23     1935.05    541.58 o 
   1  17  10     2160.76     3055.14    586.69 o 
   3  17  10     2297.62     1759.82    809.72 o 
   5  17  10     2238.66     2046.26    551.91 o 
   0   1  11    83343.54    81509.16   2114.60 o 
  -1   2  11    61459.09    61275.54   1376.86 o 
   1   2  11    54837.56    54989.81   1375.03 o 
  -2   3  11    24203.15    25270.41    581.56 o 
   0   3  11    39564.84    39260.49    891.44 o 
   2   3  11    19882.46    20754.49    486.22 o 
  -3   4  11    83386.77    84952.93   2018.97 o 
  -1   4  11    90764.13    91534.95   2027.95 o 
   1   4  11    86928.76    87667.23   2024.45 o 
   3   4  11    92929.08    93547.18   1942.33 o 
  -4   5  11    30124.02    29190.92    624.57 o 
  -2   5  11    14133.12    14436.82    409.37 o 
   0   5  11    14029.67    14234.48    381.82 o 
   2   5  11    16337.38    16509.71    393.59 o 
   4   5  11    30712.29    29194.36    768.19 o 
  -5   6  11    21120.94    21185.81    525.98 o 
  -3   6  11    37003.12    35495.08    823.25 o 
  -1   6  11    52570.22    53924.18   1242.91 o 
   1   6  11    53323.70    54938.66   1303.87 o 
   3   6  11    41897.77    40651.41    969.15 o 
   5   6  11    20314.85    20988.65    620.63 o 
  -6   7  11    15451.35    15864.78    449.67 o 
  -4   7  11     8961.88     9097.65    249.48 o 
  -2   7  11     8795.98     8664.78    274.37 o 
   0   7  11    13135.12    12599.48    318.22 o 
   2   7  11    11325.22    10867.29    287.29 o 
   4   7  11     8745.73     8901.23    344.64 o 
   6   7  11    15007.47    14716.78    697.35 o 
  -7   8  11    27059.09    26891.13    754.74 o 
  -5   8  11    27500.45    27085.81    683.47 o 
  -3   8  11    29836.92    29661.33    857.70 o 
  -1   8  11    62311.55    62752.32   1705.59 o 
   1   8  11    63482.63    63512.64   1709.80 o 
   3   8  11    28774.35    28302.08   1176.58 o 
   5   8  11    23342.59    23007.76   1553.24 o 
   7   8  11    29798.31    29393.11   1162.58 o 
  -8   9  11     8835.81     9277.31    326.47 o 
  -6   9  11    13362.08    13722.39    403.17 o 
  -4   9  11     8037.81     8393.67    285.13 o 
  -2   9  11     4306.24     4598.45    207.16 o 
   0   9  11      216.91      489.13    122.10 o 
   2   9  11     3247.76     3435.40    306.10 o 
   4   9  11     6926.56     6271.97    595.70 o 
   6   9  11    13517.64    13148.77    753.49 o 
   8   9  11     9114.42     9050.91    521.03 o 
  -9  10  11     5343.64     5639.48    321.09 o 
  -7  10  11     4040.32     4162.51    191.37 o 
  -5  10  11    20917.17    21600.81    749.85 o 
  -3  10  11    24007.17    23559.15    836.72 o 
  -1  10  11    31047.44    30405.38   1041.78 o 
   1  10  11    26071.86    26567.63   1357.81 o 
   3  10  11    21489.18    21557.39   1388.79 o 
   5  10  11    17659.40    17162.46   1262.31 o 
   7  10  11     6117.10     6087.74    443.92 o 
   9  10  11     6123.21     5931.59    500.98 o 
 -10  11  11     7233.83     7936.27    466.39 o 
  -8  11  11     2101.50     2029.67    209.28 o 
  -6  11  11     9499.73     9798.94    542.45 o 
  -4  11  11     5891.98     6039.65    344.16 o 
  -2  11  11     3064.71     2758.52    239.36 o 
   0  11  11     2957.09     3222.52    265.16 o 
   2  11  11     4825.96     4835.74    452.78 o 
   4  11  11     6522.88     6259.61    578.41 o 
   6  11  11    11052.15    10786.84    677.65 o 
   8  11  11     2845.25     3226.01    387.18 o 
  10  11  11     6439.89     6578.96    596.44 o 
 -11  12  11     4518.72     5188.23    617.82 o 
  -9  12  11     3117.04     4025.32    522.55 o 
  -7  12  11     2563.69     2824.57    439.96 o 
  -5  12  11     8695.59     9230.87    582.08 o 
  -3  12  11    22917.59    21909.23   1059.52 o 
  -1  12  11    21926.64    21867.13   1080.64 o 
   1  12  11    19524.61    19405.96   1073.61 o 
   3  12  11    22754.61    22086.02    950.83 o 
   5  12  11     7887.32     7653.38    729.64 o 
   7  12  11     2578.47     3114.00    409.09 o 
   9  12  11     3039.57     3741.12    472.20 o 
  11  12  11     4414.86     4474.89    657.00 o 
 -12  13  11      905.46      431.85    664.39 o 
 -10  13  11     7068.24     7152.80    710.27 o 
  -8  13  11     5796.61     5398.15    847.09 o 
  -6  13  11     6204.17     4152.42    784.81 o 
  -4  13  11     6728.32     6763.45    681.03 o 
  -2  13  11     6256.11     5876.10    333.68 o 
   0  13  11     2368.76     2524.19    229.07 o 
   2  13  11     7211.80     6872.47    408.85 o 
   4  13  11     9264.36     8741.72    487.02 o 
   6  13  11     4836.67     5526.18    441.36 o 
   8  13  11     4245.52     4073.79    421.25 o 
  10  13  11     5956.14     6113.74    607.16 o 
  12  13  11      837.29      996.95    546.11 o 
 -11  14  11      322.28      236.69    656.08 o 
  -9  14  11     3546.31     4063.35    578.96 o 
  -7  14  11     2458.04     3060.33    739.13 o 
  -5  14  11     1719.72     2217.39    681.00 o 
  -3  14  11     1751.34     1359.05    430.94 o 
  -1  14  11     6003.59     5695.97    319.04 o 
   1  14  11     6196.73     5998.25    357.73 o 
   3  14  11     2796.36     2789.42    298.02 o 
   5  14  11     1871.90     2223.18    304.06 o 
   7  14  11     2239.25     2680.05    386.27 o 
   9  14  11     2373.94     2386.12    478.60 o 
  11  14  11      766.15     1252.32    573.75 o 
  -8  15  11     6593.91     6203.72   1017.34 o 
  -6  15  11     6046.73     7802.40   1050.56 o 
  -4  15  11     4123.90     3724.72    834.64 o 
  -2  15  11     9278.09     9914.83    826.44 o 
   0  15  11     2600.96     2094.27    469.35 o 
   2  15  11     8587.16     8316.66   1083.78 o 
   4  15  11     4652.56     4623.46    507.04 o 
   6  15  11     6136.05     6016.11    510.78 o 
   8  15  11     6017.44     6604.68    540.89 o 
  -7  16  11      392.75      -91.35    651.93 o 
  -5  16  11     1969.41     1997.32    743.28 o 
  -3  16  11     2139.39     1713.48    493.05 o 
  -1  16  11     1073.38      738.77    433.49 o 
   1  16  11     1133.51      870.07    462.39 o 
   3  16  11     2801.32     3073.25    567.70 o 
   5  16  11     2322.36     2432.21    467.27 o 
   7  16  11      471.30      297.27    363.30 o 
  -4  17  11     5791.74     4991.21    959.21 o 
  -2  17  11     3596.85     4283.58    636.83 o 
   0  17  11     6438.15     6324.82    744.12 o 
   2  17  11     3526.97     3652.86    610.54 o 
   4  17  11     3799.57     3744.55    644.98 o 
   0   0  12   316483.50   327102.91  24486.83 o 
  -2   2  12   116313.91   118229.73   4076.65 o 
   0   2  12     5284.94     5646.30    167.27 o 
   2   2  12   102805.82   105424.02   3734.38 o 
  -1   3  12    30071.08    30063.49    757.26 o 
   1   3  12    30097.51    29476.55    658.52 o 
  -4   4  12   170602.11   166540.91   4602.91 o 
  -2   4  12    38966.69    38860.80    963.21 o 
   0   4  12   297897.13   296753.25   6641.23 o 
   2   4  12    37485.46    37077.48    870.29 o 
   4   4  12   164274.00   158243.80   4310.34 o 
  -3   5  12    28038.28    27792.22    701.74 o 
  -1   5  12    31042.92    30662.88    759.27 o 
   1   5  12    35882.61    35456.24    799.31 o 
   3   5  12    35025.89    34307.51    753.42 o 
  -6   6  12     6754.83     6513.82    324.85 o 
  -4   6  12     2211.97     2159.90     96.06 o 
  -2   6  12    33336.21    32744.30    913.39 o 
   0   6  12      412.56      627.15     62.60 o 
   2   6  12    38504.90    38716.10    871.94 o 
   4   6  12     1870.65     1953.25    128.65 o 
  -5   7  12    46958.08    47870.05   1118.49 o 
  -3   7  12     6711.34     7138.91    251.98 o 
  -1   7  12    41090.00    41888.65   1043.57 o 
   1   7  12    40000.70    40096.93   1052.23 o 
   3   7  12     8096.34     8375.92    308.88 o 
   5   7  12    44109.46    42274.49   2135.28 o 
  -8   8  12    11197.84    10647.38    482.73 o 
  -6   8  12    15581.17    15590.41    446.55 o 
  -4   8  12    14783.29    15356.81    496.99 o 
  -2   8  12    32615.11    32115.61    927.64 o 
   0   8  12    67992.01    66866.16   1927.83 o 
   2   8  12    30666.31    30209.57   1258.22 o 
   4   8  12    16781.32    17118.60    689.26 o 
   6   8  12    14684.10    14496.92    814.98 o 
   8   8  12    10127.79     9958.63    800.02 o 
  -7   9  12    55872.34    55017.75   1482.85 o 
  -5   9  12      616.99      835.75     82.30 o 
  -3   9  12    51384.55    50739.38   1398.29 o 
  -1   9  12    17458.66    18081.74    572.71 o 
   1   9  12    14041.78    14328.29    622.24 o 
   3   9  12    42778.88    40881.70   2165.05 o 
   5   9  12     1191.30     1493.75    318.32 o 
   7   9  12    62672.54    59208.59   2587.56 o 
 -10  10  12     2554.18     2509.52    456.77 o 
  -8  10  12      224.17      371.25    109.05 o 
  -6  10  12     2687.21     2952.78    142.77 o 
  -4  10  12     4321.45     4482.02    282.57 o 
  -2  10  12      752.88      859.37    137.86 o 
   0  10  12     1893.44     2145.63    185.54 o 
   2  10  12      544.89      714.08    204.93 o 
   4  10  12     4813.73     4304.48    456.40 o 
   6  10  12     2289.76     2404.61    335.99 o 
   8  10  12       72.91      351.65    285.56 o 
  10  10  12     1223.63     2063.75    697.61 o 
  -9  11  12    12681.31    13067.11    500.70 o 
  -7  11  12      132.75      450.09    138.01 o 
  -5  11  12    44372.06    45720.88   1783.07 o 
  -3  11  12     4628.24     4972.69    261.52 o 
  -1  11  12    15483.31    14849.69    759.35 o 
   1  11  12    13985.88    14272.14    810.94 o 
   3  11  12     2930.74     3470.92    558.50 o 
   5  11  12    46090.54    46108.93   2638.15 o 
   7  11  12      230.84      582.31    304.34 o 
   9  11  12    13918.13    14351.38    840.55 o 
 -12  12  12     2961.51     2537.13    743.28 o 
 -10  12  12     2685.21     2939.61    513.81 o 
  -8  12  12     2043.22     2315.32    431.59 o 
  -6  12  12    19401.12    19174.90   1247.22 o 
  -4  12  12     2955.16     3039.88    276.60 o 
  -2  12  12    29323.81    28148.26   1345.22 o 
   0  12  12      732.39      990.12    324.25 o 
   2  12  12    31049.37    29434.80   1425.65 o 
   4  12  12     2954.46     3409.98    346.29 o 
   6  12  12    19282.58    20283.05   1079.25 o 
   8  12  12     1468.49     1237.00    375.43 o 
  10  12  12     2617.68     2533.57    454.31 o 
  12  12  12     3294.75     2495.61    830.48 o 
 -11  13  12     5034.09     6814.12    963.36 o 
  -9  13  12       14.46     -378.63    378.63 o 
  -7  13  12     9586.09     9372.02   1150.22 o 
  -5  13  12      995.24     1050.56    568.88 o 
  -3  13  12    16713.02    15125.68    662.79 o 
  -1  13  12      989.12      980.55    179.81 o 
   1  13  12     2136.26     2147.48    267.87 o 
   3  13  12    18107.70    16583.52    740.64 o 
   5  13  12      880.84     1008.59    345.95 o 
   7  13  12     9853.07     9217.37    595.39 o 
   9  13  12       45.33      151.72    338.68 o 
  11  13  12     2987.58     3274.07    632.62 o 
 -10  14  12     9378.40     9160.24   1241.57 o 
  -8  14  12      893.36      876.16    622.86 o 
  -6  14  12     2607.35     3288.72    726.67 o 
  -4  14  12     6863.06     7061.57    737.05 o 
  -2  14  12     6157.96     6088.58    413.44 o 
   0  14  12     9130.16     9392.50    468.41 o 
   2  14  12     7443.58     7353.79    442.42 o 
   4  14  12     6165.87     5973.73    431.93 o 
   6  14  12     1671.13     1576.28    345.22 o 
   8  14  12     1079.93     1084.17    362.96 o 
  10  14  12     9085.58    10257.87    773.49 o 
  -9  15  12     2904.58     2769.63    553.47 o 
  -7  15  12      612.97     -141.18    622.86 o 
  -5  15  12     3669.51     3363.46    818.03 o 
  -3  15  12       38.23      103.27    394.26 o 
  -1  15  12     1980.34     2009.67    597.95 o 
   1  15  12     1957.31     1390.27    463.81 o 
   3  15  12       30.79      216.69    355.91 o 
   5  15  12     4528.48     4368.04    506.87 o 
   7  15  12      970.60      937.78    365.38 o 
   9  15  12     1722.41     1854.54    494.24 o 
  -8  16  12      987.56      352.96    705.91 o 
  -6  16  12     8892.63     8441.88   1220.81 o 
  -4  16  12       91.35       20.76    597.95 o 
  -2  16  12    19695.43    19470.14   1325.58 o 
   0  16  12      447.34      663.25    439.18 o 
   2  16  12    18383.78    18117.28   1330.09 o 
   4  16  12       36.19     -111.89    452.78 o 
   6  16  12     8936.85     9007.12    636.81 o 
   8  16  12     1614.33     1469.96    593.11 o 
  -3  17  12      144.32     -635.32    635.32 o 
  -1  17  12       12.05       95.64    468.26 o 
   1  17  12       28.23     -384.15    451.46 o 
   3  17  12      135.81       75.18    575.11 o 
   5  17  12      665.90      475.39    527.91 o 
   0   1  13    10992.31    10034.54    328.05 o 
  -1   2  13   112004.04   108558.44   2541.34 o 
   1   2  13    99159.89    97004.68   2434.50 o 
  -2   3  13    92702.59    89960.41   2047.34 o 
   0   3  13    37185.25    36927.13    879.49 o 
   2   3  13    78784.05    76825.42   1789.86 o 
  -1   4  13    60321.07    62303.23   1347.72 o 
   1   4  13    49004.39    51164.02   1220.74 o 
   3   4  13     5056.81     5192.79    144.23 o 
  -4   5  13    45804.81    44797.81    919.98 o 
  -2   5  13    56706.91    56789.92   1413.66 o 
   0   5  13     4357.36     4809.05    164.79 o 
   2   5  13    54960.86    55112.27   1281.21 o 
   4   5  13    42584.59    41932.75    965.19 o 
  -5   6  13    25882.62    25382.70    612.75 o 
  -3   6  13   121976.67   121631.02   3180.14 o 
  -1   6  13    61223.02    61492.18   1583.84 o 
   1   6  13    64500.39    64316.76   1508.34 o 
   3   6  13   132152.11   132267.38   3189.81 o 
   5   6  13    20915.40    20380.76    778.18 o 
  -6   7  13    20196.00    20151.35    574.93 o 
  -4   7  13    15275.05    15955.20    401.49 o 
  -2   7  13    13566.64    13645.26    477.27 o 
   0   7  13     1743.68     1658.88     94.03 o 
   2   7  13    17416.20    17828.76    499.30 o 
   4   7  13    15404.63    15637.40    603.96 o 
   6   7  13    22415.14    21774.67    895.83 o 
  -7   8  13     2984.26     3036.83    153.70 o 
  -5   8  13    14907.27    14885.50    432.65 o 
  -3   8  13    30634.36    30812.56   1189.62 o 
  -1   8  13    35946.66    36253.18    977.90 o 
   1   8  13    34506.16    34122.66   1136.00 o 
   3   8  13    37736.39    38011.28   1235.72 o 
   5   8  13    15495.14    15326.79    794.84 o 
   7   8  13     6264.03     5876.99    346.29 o 
  -8   9  13    21405.58    21972.13    582.12 o 
  -6   9  13    11898.33    11604.44    384.14 o 
  -4   9  13    12457.81    12442.13    494.76 o 
  -2   9  13     4855.60     5099.77    227.01 o 
   0   9  13      958.27     1076.21    157.67 o 
   2   9  13     3969.46     4229.29    344.87 o 
   6   9  13     8813.49     8500.11    627.30 o 
   8   9  13    19693.42    19570.08   1113.09 o 
  -9  10  13     3686.62     4282.54    239.15 o 
  -7  10  13    17794.52    17452.95    544.03 o 
  -5  10  13    18311.46    18884.18    705.24 o 
  -3  10  13    14156.79    14510.93    580.00 o 
  -1  10  13    61014.39    60511.66   2286.93 o 
   1  10  13    55208.02    55221.99   2626.67 o 
   3  10  13    17239.55    17251.53    996.84 o 
   5  10  13    18694.80    18846.37   1216.99 o 
   7  10  13    20226.50    20443.74    987.69 o 
   9  10  13     3079.40     2864.04    419.42 o 
 -10  11  13     3513.20     3523.91    532.92 o 
  -8  11  13    10730.49    10303.30    425.38 o 
  -6  11  13     6028.18     5896.72    379.85 o 
  -4  11  13    12548.18    12763.05    597.18 o 
  -2  11  13       33.26      219.54    136.83 o 
   0  11  13    11959.73    12142.96    951.63 o 
   2  11  13      402.21      288.68    367.49 o 
   4  11  13    13925.43    13622.38    931.24 o 
   6  11  13     5600.71     4879.04    462.20 o 
   8  11  13    10518.11    11077.28    724.26 o 
  10  11  13     5426.55     5402.86    664.39 o 
 -11  12  13     1725.63     1716.36    469.77 o 
  -9  12  13     2727.85     3081.09    456.09 o 
  -7  12  13     4009.55     4039.18    512.21 o 
  -5  12  13    13140.50    12665.54    743.99 o 
  -3  12  13     8586.64     8337.54    537.20 o 
  -1  12  13     8481.85     7430.06    626.68 o 
   1  12  13     7505.39     6430.76    515.12 o 
   3  12  13     7679.54     7524.51    683.66 o 
   5  12  13     9522.09     9471.63    857.36 o 
   7  12  13     5521.59     5492.98    487.44 o 
   9  12  13     2750.03     2903.05    444.92 o 
  11  12  13     2236.01     1762.61    620.79 o 
 -12  13  13     4775.04     6383.80    836.71 o 
 -10  13  13     2774.50     2819.49    755.74 o 
  -8  13  13     6003.11     5672.21    880.31 o 
  -6  13  13     6989.80     6452.86    917.69 o 
  -4  13  13     9248.05     9028.74    570.38 o 
  -2  13  13     1300.27     1244.28    241.90 o 
   0  13  13    20679.72    20735.34   1329.86 o 
   2  13  13     1806.32     1983.78    266.28 o 
   4  13  13     9210.94     9114.06    517.72 o 
   6  13  13     6458.91     6644.70    496.03 o 
   8  13  13     5311.01     5161.78    548.88 o 
  10  13  13     2015.92     2199.93    466.20 o 
  12  13  13     4160.38     3958.99    717.54 o 
 -11  14  13      369.88      896.92    697.61 o 
  -9  14  13     1311.19     1440.76    485.94 o 
  -7  14  13     1668.37     1660.97    689.30 o 
  -5  14  13     5914.61     5414.76    884.47 o 
  -3  14  13    13465.55    13850.94    937.12 o 
  -1  14  13     7591.00     7380.23    379.34 o 
   1  14  13     5368.65     5610.73    461.80 o 
   3  14  13    11607.09    10818.86    610.62 o 
   5  14  13     4511.82     4881.19    518.57 o 
   7  14  13     1951.60     2372.30    389.71 o 
   9  14  13     1098.06     1494.43    395.95 o 
  11  14  13      293.56      228.28    517.19 o 
  -8  15  13     7851.24     8471.79    846.79 o 
  -6  15  13      445.07      718.37    643.63 o 
  -4  15  13    11339.79    11352.72   1370.30 o 
  -2  15  13     5788.87     5330.98    797.27 o 
   0  15  13     7761.39     7084.40    713.43 o 
   2  15  13     6556.56     6084.12    679.50 o 
   4  15  13    12192.46    11753.00    794.04 o 
   6  15  13     1888.87     1524.92    372.87 o 
   8  15  13     9000.45     9540.84    638.95 o 
  -7  16  13       36.56      -32.02    445.58 o 
  -5  16  13      725.60      909.38    672.69 o 
  -3  16  13      574.11      593.80    618.71 o 
  -1  16  13     1658.72     1876.85    503.24 o 
   1  16  13      890.32      493.98    462.33 o 
   3  16  13      172.62      132.54    465.05 o 
   5  16  13      516.37     1002.07    366.25 o 
   7  16  13       20.58     -153.69    359.23 o 
  -4  17  13     5583.27     5589.16   1029.80 o 
  -2  17  13     2733.21     3046.92    582.10 o 
   0  17  13     8085.12     6716.74    946.75 o 
   2  17  13     2273.93     2135.18    555.71 o 
   4  17  13     5904.44     6004.80    764.78 o 
  -1   1  14     3855.84     3944.80    352.96 o 
   1   1  14     1969.27     2327.69    145.02 o 
   0   2  14   311218.41   309785.13   7644.08 o 
  -3   3  14    86277.59    89198.70   3890.67 o 
  -1   3  14     4172.02     4243.95    159.87 o 
   1   3  14     2261.36     2659.38    104.63 o 
   3   3  14    91287.77    92604.25   3083.31 o 
  -2   4  14    63439.04    61931.64   1556.69 o 
   0   4  14      169.43      519.54     56.28 o 
   2   4  14    62422.32    61568.04   1352.10 o 
  -5   5  14   131483.23   126720.91   4649.31 o 
  -3   5  14     2286.29     2496.95     99.34 o 
  -1   5  14    52116.23    52766.21   1192.77 o 
   1   5  14    49976.93    50923.03   1135.55 o 
   3   5  14     3617.84     3661.84    115.28 o 
   5   5  14   129848.26   125164.77   4729.53 o 
  -4   6  14    84651.80    84103.05   1919.10 o 
  -2   6  14     2724.05     2994.07    115.13 o 
   0   6  14     4192.98     4767.34    158.18 o 
   2   6  14     1731.79     1962.30    114.42 o 
   4   6  14    86830.71    87097.99   2313.80 o 
  -7   7  14    32870.52    32018.47   1278.56 o 
  -5   7  14     1729.74     1964.07    108.81 o 
  -3   7  14    91949.06    91200.65   2596.16 o 
  -1   7  14    20763.41    21416.34    585.25 o 
   1   7  14    18773.27    19465.65    583.55 o 
   3   7  14    91345.53    90180.05   3148.02 o 
   5   7  14      966.92     1263.68    201.77 o 
   7   7  14    38618.45    35746.37   1933.41 o 
  -6   8  14    11314.30    11198.35    366.18 o 
  -4   8  14     4415.55     4588.87    234.18 o 
  -2   8  14    15289.07    15566.72    659.94 o 
   0   8  14    11386.67    11141.69    407.71 o 
   2   8  14    16478.36    16697.04    694.33 o 
   4   8  14     3574.37     3276.05    311.83 o 
   6   8  14    11135.80    11108.50    659.73 o 
  -9   9  14    30581.41    30970.32   1237.09 o 
  -7   9  14      597.56      857.62    115.79 o 
  -5   9  14    25090.96    24594.26    947.39 o 
  -3   9  14     7763.98     7592.59    299.25 o 
  -1   9  14    37534.85    37015.81   1407.24 o 
   1   9  14    34062.10    33476.03   1406.74 o 
   3   9  14     7859.47     7690.96    470.06 o 
   5   9  14    22515.54    21895.83   1165.07 o 
   7   9  14      798.30      439.15    270.47 o 
   9   9  14    33402.45    34784.84   2744.75 o 
  -8  10  14     1507.68     1696.69    128.58 o 
  -6  10  14     3622.78     3644.08    255.60 o 
  -4  10  14     1238.05     1418.02    186.55 o 
  -2  10  14    19941.99    19955.68    846.03 o 
   0  10  14    23906.63    23919.06    996.21 o 
   2  10  14    20532.88    19708.35    981.78 o 
   4  10  14      532.25      783.12    303.80 o 
   6  10  14     2995.45     2711.77    371.63 o 
   8  10  14     1000.46     1032.26    335.14 o 
 -11  11  14    13390.96    11464.84   1349.54 o 
  -9  11  14     1019.21      997.87    243.50 o 
  -7  11  14    26933.91    27213.06    973.28 o 
  -5  11  14     2180.65     2399.83    261.78 o 
  -3  11  14     7288.49     7415.89    410.09 o 
  -1  11  14    14506.44    14846.61    782.51 o 
   1  11  14    14128.67    14365.04   1003.36 o 
   3  11  14     8281.91     8720.80    772.35 o 
   5  11  14     1977.69     2243.81    432.72 o 
   7  11  14    29499.02    28546.30   1397.45 o 
   9  11  14      847.52     1114.41    368.95 o 
  11  11  14    12963.42    13279.45   1461.65 o 
 -10  12  14     1387.48     1665.66    456.40 o 
  -8  12  14     2202.43     2401.53    361.08 o 
  -6  12  14     7548.83     7468.43    432.84 o 
  -4  12  14     9168.34     8946.09    464.53 o 
  -2  12  14     1374.77     1885.05    378.33 o 
   0  12  14    28687.28    27199.27   1649.95 o 
   2  12  14     1483.07     1217.36    312.37 o 
   4  12  14     9532.63     8464.43    738.45 o 
   6  12  14     6596.18     6085.35    605.35 o 
   8  12  14     1816.81     1995.34    402.01 o 
  10  12  14     1154.12     1430.16    522.03 o 
 -11  13  14      335.45      -18.68    430.15 o 
  -9  13  14    12863.72    13348.26    974.17 o 
  -7  13  14       21.90       74.74    531.51 o 
  -5  13  14     9995.49    11032.99   1216.66 o 
  -3  13  14     2954.85     2934.03    310.46 o 
  -1  13  14     2276.18     1578.78    386.06 o 
   1  13  14     1645.47     1383.87    325.24 o 
   3  13  14     3422.53     3493.90    325.65 o 
   5  13  14    10204.05     9930.02    707.08 o 
   7  13  14       15.37      479.20    355.08 o 
   9  13  14    11056.80    11176.63    824.36 o 
  11  13  14      349.46       -5.09    499.84 o 
 -10  14  14     1269.49     1141.92    701.76 o 
  -8  14  14     3526.46     3497.79    743.28 o 
  -6  14  14     5927.87     5427.22    925.99 o 
  -4  14  14     1286.92      838.79    602.10 o 
  -2  14  14    21594.61    21147.00   1476.24 o 
   0  14  14      224.88      348.03    229.12 o 
   2  14  14    21466.23    20431.09   1264.56 o 
   4  14  14     1307.24     1614.57    288.11 o 
   6  14  14     5994.97     5953.54    492.17 o 
   8  14  14     3156.19     3128.34    427.09 o 
  10  14  14     1211.94      865.92    565.57 o 
  -9  15  14      480.96      231.15    462.11 o 
  -7  15  14     3953.50     3514.78    782.73 o 
  -5  15  14      252.55      485.83    606.25 o 
  -3  15  14     2606.02     2461.63    511.86 o 
  -1  15  14      393.94       18.33    388.97 o 
   1  15  14      312.46      326.65    413.23 o 
   3  15  14     3450.44     3274.04    454.48 o 
   5  15  14      440.31      490.16    387.55 o 
   7  15  14     3583.87     3784.75    443.42 o 
   9  15  14      620.13       38.84    538.07 o 
  -6  16  14     1648.55     2055.45    734.98 o 
  -4  16  14     9011.62     8877.88   1233.27 o 
  -2  16  14     2723.88     3772.17    586.29 o 
   0  16  14    12618.27    11243.60    966.73 o 
   2  16  14     2506.35     2754.66    559.20 o 
   4  16  14     8808.51     9474.83   1114.93 o 
   6  16  14     1600.11     1612.48    414.75 o 
  -3  17  14      513.12      556.42    710.06 o 
  -1  17  14      295.76      -77.15    865.78 o 
   1  17  14      268.20      246.85    477.28 o 
   3  17  14      395.30     -213.85    493.28 o 
   5  17  14      247.68      344.65    764.05 o 
   0   1  15     5163.09     4831.56    171.61 o 
  -1   2  15   102381.67    99184.15   2551.62 o 
   1   2  15   109104.46   106085.70   2447.72 o 
  -2   3  15    64376.89    63421.91   1965.13 o 
   0   3  15    16937.45    17034.41    446.95 o 
   2   3  15    73833.66    73784.89   1665.11 o 
  -3   4  15    17075.63    15992.26    385.02 o 
  -1   4  15    32332.38    34372.63   1175.34 o 
   1   4  15    44475.75    45817.60    948.42 o 
   3   4  15    13697.85    12944.51    354.68 o 
  -4   5  15    26415.73    25862.03    661.26 o 
  -2   5  15    57315.95    56569.18   1408.69 o 
   0   5  15     2202.80     2585.66    109.54 o 
   2   5  15    60939.02    60530.52   1346.42 o 
   4   5  15    29232.08    28472.10    712.53 o 
  -5   6  15    31271.55    29642.83    841.22 o 
  -3   6  15   104263.29   104301.99   2404.30 o 
  -1   6  15    80907.60    80041.06   2024.78 o 
   1   6  15    79216.55    80244.42   1922.20 o 
   3   6  15    95428.54    96548.75   2551.76 o 
   5   6  15    37664.15    35529.13   1443.07 o 
  -6   7  15    13272.33    12918.35    402.84 o 
  -4   7  15     9550.91     9739.99    314.64 o 
  -2   7  15    19802.66    19721.90    605.68 o 
   0   7  15       33.53      231.09     77.56 o 
   2   7  15    17180.35    16633.81    611.87 o 
   4   7  15     7519.88     7593.93    387.34 o 
   6   7  15    10401.87    10491.18    683.71 o 
  -7   8  15    16263.14    15633.15    471.47 o 
  -5   8  15     6949.62     6607.97    423.14 o 
  -3   8  15    29699.19    29863.68   1025.86 o 
  -1   8  15    35557.94    35699.82   1149.06 o 
   1   8  15    35969.51    35909.79   1427.56 o 
   3   8  15    21625.95    21152.09   1027.66 o 
   5   8  15     7824.47     7727.30    485.46 o 
   7   8  15    11970.09    11224.99    785.55 o 
  -8   9  15    15216.28    15071.94    496.75 o 
  -6   9  15    12671.99    12788.97    524.37 o 
  -4   9  15     7066.24     6817.61    370.07 o 
  -2   9  15     4859.23     5088.53    268.48 o 
   0   9  15      523.33      743.40    155.92 o 
   2   9  15     6461.60     6553.17    393.98 o 
   6   9  15    14017.50    14154.97    767.65 o 
   8   9  15    17572.05    17669.20    888.52 o 
  -9  10  15     6580.48     6363.85    247.54 o 
  -7  10  15    12655.50    12805.39    564.25 o 
  -5  10  15    22967.99    22398.44    906.14 o 
  -3  10  15    26521.54    26664.88   1176.16 o 
  -1  10  15    40044.81    40170.63   1716.07 o 
   1  10  15    47844.90    47697.58   1991.35 o 
   3  10  15    22088.23    21603.17   1166.11 o 
   5  10  15    21630.35    21535.50   1135.53 o 
   7  10  15    12474.32    12801.88    775.60 o 
   9  10  15     9257.26     9497.77    749.99 o 
 -10  11  15     4275.11     4551.13    546.89 o 
  -8  11  15    10909.57    11198.88    485.75 o 
  -6  11  15     5991.68     5874.61    398.81 o 
  -4  11  15    14155.21    14224.44    749.91 o 
  -2  11  15      175.75      126.55    163.04 o 
   0  11  15     6720.08     7170.66    430.71 o 
   2  11  15     1259.22     1131.86    337.52 o 
   4  11  15    13078.13    12669.51    957.08 o 
   6  11  15     5359.86     4821.39    479.32 o 
   8  11  15    10577.88    11127.84    746.30 o 
  10  11  15     2455.14     2679.34    569.26 o 
 -11  12  15     4685.68     5103.93    612.07 o 
  -9  12  15     1682.81     1506.06    363.41 o 
  -7  12  15     7133.17     6798.94    374.41 o 
  -5  12  15     7511.11     7537.96    496.88 o 
  -3  12  15     7905.41     7767.57    646.31 o 
  -1  12  15     4317.20     3920.75    503.13 o 
   1  12  15     4812.24     5274.81    446.39 o 
   3  12  15     7067.31     6618.11    651.88 o 
   5  12  15    10927.50    11096.62    773.69 o 
   7  12  15     6215.08     6025.12    545.27 o 
   9  12  15     1456.55     1247.56    403.24 o 
  11  12  15     3366.56     3175.89    784.81 o 
 -10  13  15     2567.92     3231.43    573.03 o 
  -8  13  15     5468.29     5886.76    631.28 o 
  -6  13  15     3316.99     3438.21    747.44 o 
  -4  13  15    12578.84    11726.88    932.22 o 
  -2  13  15     1708.21     2339.25    418.34 o 
   0  13  15    26207.26    24834.55   3064.49 o 
   2  13  15     2471.81     2234.95    374.93 o 
   4  13  15    12927.67    12871.92    787.68 o 
   6  13  15     4946.08     4447.08    493.42 o 
   8  13  15     5423.94     5161.15    595.98 o 
  10  13  15     2450.08     2613.01    606.32 o 
  -9  14  15      910.64      591.17    444.77 o 
  -7  14  15     4009.79     4444.27    597.47 o 
  -5  14  15     6212.43     5115.78    967.51 o 
  -3  14  15     6848.61     6837.09    697.12 o 
  -1  14  15     6987.56     7131.80   1345.38 o 
   1  14  15     8005.03     7634.90    517.85 o 
   3  14  15     7719.28     7574.97    484.23 o 
   5  14  15     8438.84     8221.80    547.97 o 
   7  14  15     3488.82     3673.80    440.10 o 
   9  14  15     1079.98     1240.92    389.05 o 
  -8  15  15     8205.06     8492.46    811.86 o 
  -6  15  15     1818.19     1706.65    689.30 o 
  -4  15  15     7280.63     6913.78   1013.19 o 
  -2  15  15     7854.18     7823.14   1183.44 o 
   0  15  15    11409.14    10357.19    885.23 o 
   2  15  15     6429.49     5836.06    700.79 o 
   4  15  15     7359.92     6860.29    611.08 o 
   6  15  15      831.09      865.83    362.52 o 
   8  15  15     6629.66     7058.60    583.72 o 
  -7  16  15      441.30      854.90    509.43 o 
  -5  16  15      205.92     -120.42    643.63 o 
  -3  16  15      338.64     -199.32    647.78 o 
  -1  16  15      612.50      698.86    466.77 o 
   1  16  15     1468.73     1565.94    537.74 o 
   3  16  15      334.77      240.85    475.64 o 
   5  16  15      132.79        3.40    343.21 o 
   7  16  15      169.59      -62.64    426.63 o 
  -2  17  15     1241.09     1445.04    755.74 o 
   0  17  15     8880.62     9349.93    907.23 o 
   2  17  15     1428.98     1303.37    543.77 o 
   0   0  16   335403.19   340897.25  25537.40 o 
  -2   2  16   121130.19   120201.88   3919.69 o 
   0   2  16      799.44     1139.60     70.82 o 
   2   2  16   116881.85   115834.91   3969.69 o 
  -1   3  16    17101.22    16944.43    427.16 o 
   1   3  16    15531.06    15364.43    405.11 o 
  -4   4  16   127425.63   122103.26   4459.54 o 
  -2   4  16     8692.71     8489.41    261.24 o 
   0   4  16   114628.69   112589.13   2648.73 o 
   2   4  16     8541.59     8230.83    235.30 o 
   4   4  16   120961.85   118550.38   4056.76 o 
  -3   5  16    58980.95    58894.77   1444.76 o 
  -1   5  16    12162.86    12307.80    322.79 o 
   1   5  16    13623.59    13317.09    322.92 o 
   3   5  16    61586.96    61236.16   1453.26 o 
  -6   6  16    10472.37    10017.38    530.96 o 
  -4   6  16      466.05      555.54     96.42 o 
  -2   6  16    37335.23    37018.69    921.06 o 
   0   6  16     1531.25     1522.48     89.78 o 
   2   6  16    33742.27    33913.46    924.55 o 
   4   6  16      414.31      539.87    105.86 o 
   6   6  16    12234.06    11668.31   1046.41 o 
  -5   7  16    33184.00    31623.43    950.74 o 
  -3   7  16     3233.38     3616.18    210.10 o 
  -1   7  16    47993.83    48145.53   1433.83 o 
   1   7  16    49093.74    49241.90   1420.23 o 
   3   7  16     3864.28     4140.82    206.65 o 
   5   7  16    37331.17    35857.63   1339.06 o 
  -8   8  16      866.61      958.00    164.96 o 
  -6   8  16     6994.95     7066.71    259.80 o 
  -4   8  16    11758.36    11499.19    563.77 o 
  -2   8  16    16536.71    16262.65    806.84 o 
   0   8  16    41873.61    42517.96   1486.55 o 
   2   8  16    17010.38    17125.69    647.73 o 
   4   8  16    14623.99    14702.11    601.58 o 
   6   8  16     7161.68     6519.12    476.22 o 
   8   8  16      944.75      784.81    481.68 o 
  -7   9  16    47238.24    45898.92   1368.60 o 
  -5   9  16      508.51      867.77    207.17 o 
  -3   9  16    29523.35    29128.28   1231.57 o 
  -1   9  16    18073.26    17841.21    746.30 o 
   1   9  16    16262.34    16829.96    752.85 o 
   3   9  16    33436.00    33805.39   1469.33 o 
   5   9  16      754.73     1091.46    257.29 o 
   7   9  16    40404.92    38745.77   2056.97 o 
 -10  10  16     2339.01     2381.08    355.60 o 
  -8  10  16      768.49      847.46    107.92 o 
  -6  10  16     3033.91     3208.74    270.33 o 
  -4  10  16     6020.43     6226.86    369.05 o 
  -2  10  16     1864.39     2115.81    211.66 o 
   0  10  16     8885.60     9118.58    464.77 o 
   2  10  16     3475.30     3653.79    312.44 o 
   4  10  16     6846.23     6615.80    457.84 o 
   6  10  16     2211.74     2427.05    360.86 o 
   8  10  16      769.27      622.28    334.77 o 
  10  10  16     4554.46     3255.50    768.20 o 
  -9  11  16    15339.70    15560.82   1102.47 o 
  -7  11  16       30.69      392.99    165.97 o 
  -5  11  16    40335.20    39690.32   2129.96 o 
  -3  11  16     4314.20     5226.97    615.84 o 
  -1  11  16     7630.86     8224.77    561.59 o 
   1  11  16    10434.55    10164.76    730.25 o 
   3  11  16     4351.65     4447.48    515.15 o 
   5  11  16    35281.91    34847.38   1771.62 o 
   7  11  16       88.39      363.84    313.07 o 
   9  11  16    15650.21    16829.40   1297.63 o 
 -12  12  16     2376.58     2678.31    755.74 o 
 -10  12  16     2108.25     2062.49    474.14 o 
  -8  12  16     1580.79     1513.85    271.80 o 
  -6  12  16     9472.12     9509.59    550.51 o 
  -4  12  16      263.60      155.84    460.92 o 
  -2  12  16    22340.44    21965.87   1397.18 o 
   0  12  16      541.81      916.31    356.17 o 
   2  12  16    23302.08    22303.10   1418.04 o 
   4  12  16      196.26      513.24    363.52 o 
   6  12  16     9768.84     9080.03    817.55 o 
   8  12  16     3055.84     2716.49    423.09 o 
  10  12  16     2122.18     2091.37    565.87 o 
  12  12  16     1846.59     1063.02    784.81 o 
 -11  13  16     1390.76     1461.10    482.84 o 
  -9  13  16      155.50       20.02    400.40 o 
  -7  13  16    13156.46    13529.51   1043.74 o 
  -5  13  16      374.08      325.28    238.76 o 
  -3  13  16    12177.71    12334.45    907.06 o 
  -1  13  16     2883.21     3018.41    461.27 o 
   1  13  16     1826.64     1823.42    349.62 o 
   3  13  16    10561.32    10649.80    749.90 o 
   5  13  16      494.89      691.20    356.34 o 
   7  13  16    13702.62    14924.47    926.04 o 
   9  13  16      108.45      367.17    397.39 o 
  11  13  16     2570.64     2165.49    598.99 o 
 -10  14  16     6176.19     6311.68   1009.04 o 
  -8  14  16     2123.75     1916.34    502.09 o 
  -6  14  16     1097.36      756.74    409.40 o 
  -4  14  16     7341.39     5817.54    946.75 o 
  -2  14  16     3460.35     3845.06    533.78 o 
   0  14  16    16154.57    15398.17   1168.91 o 
   2  14  16     3336.82     3616.10    345.34 o 
   4  14  16     7037.29     6334.09    575.87 o 
   6  14  16     2133.24     2249.92    379.92 o 
   8  14  16     1957.46     1716.58    397.96 o 
  10  14  16     5478.78     5409.92    771.40 o 
  -9  15  16     1462.99     1266.49    726.67 o 
  -7  15  16       86.65      127.63    456.67 o 
  -5  15  16     2903.27     1586.23    710.06 o 
  -3  15  16      139.75      340.50    622.86 o 
  -1  15  16     3189.26     3237.12    909.38 o 
   1  15  16     2354.71     2469.03    516.15 o 
   3  15  16       72.69      -43.09    352.57 o 
   5  15  16     3015.01     2755.06    407.69 o 
   7  15  16       61.94      123.86    353.92 o 
   9  15  16     2106.87     2178.71    611.77 o 
  -6  16  16     6312.68     6621.02    742.84 o 
  -4  16  16      320.78      319.74    622.86 o 
  -2  16  16    14733.16    14618.43   2211.17 o 
   0  16  16     1633.55     2035.33    533.20 o 
   2  16  16    14181.18    13704.62   1112.72 o 
   4  16  16     1159.06     1236.73    436.27 o 
   6  16  16     6187.44     6678.77    561.85 o 
  -3  17  16      327.58      467.15    481.54 o 
  -1  17  16        6.53     -301.01    472.70 o 
   1  17  16       74.51       34.40    562.65 o 
   3  17  16      395.10      386.18    722.52 o 
   0   1  17   172644.08   167024.56   5090.99 o 
  -1   2  17    31278.17    31220.76    827.26 o 
   1   2  17    25238.73    26237.80    688.80 o 
  -2   3  17    13844.12    13857.00    401.57 o 
   0   3  17    48088.15    47410.30   1193.82 o 
   2   3  17    12786.88    12482.15    340.06 o 
  -3   4  17    76715.86    76390.41   1989.21 o 
  -1   4  17    31454.24    30801.99    943.23 o 
   1   4  17    39467.97    38623.41    852.71 o 
   3   4  17    73756.56    74622.68   1810.65 o 
  -4   5  17    71000.57    68536.84   1695.29 o 
  -2   5  17     9732.01     9886.59    324.80 o 
   0   5  17    13481.17    14111.80    352.33 o 
   2   5  17    14788.35    14429.02    411.17 o 
   4   5  17    69093.23    66228.64   1625.06 o 
  -5   6  17    22614.04    22248.72    640.86 o 
  -3   6  17    35043.86    34454.12    923.07 o 
  -1   6  17    18783.10    18721.93    600.09 o 
   1   6  17    28272.07    28706.25   1006.77 o 
   3   6  17    28253.67    27971.25    812.98 o 
   5   6  17    20502.38    20142.85    794.12 o 
  -6   7  17    10657.18    10398.49    358.01 o 
  -4   7  17    16211.76    15747.40    520.51 o 
  -2   7  17    22164.85    22299.36    673.63 o 
   0   7  17     2602.79     2780.66    148.22 o 
   2   7  17    17785.60    18188.34    623.78 o 
   4   7  17    14024.03    13718.57    589.20 o 
   6   7  17    12398.14    12049.14    640.15 o 
  -7   8  17    16633.80    16634.38    506.90 o 
  -5   8  17    23407.83    22712.20   1015.06 o 
  -3   8  17    34764.91    34651.18   1180.51 o 
  -1   8  17    68542.30    66905.34   2300.88 o 
   1   8  17    67029.45    67122.29   2612.98 o 
   3   8  17    32423.32    31737.16   1333.08 o 
   5   8  17    31719.07    29817.99   1253.84 o 
   7   8  17    12704.00    13590.01    857.32 o 
  -8   9  17     8879.47     8840.34    342.91 o 
  -6   9  17     7307.35     6628.99    394.93 o 
  -4   9  17     7420.55     7860.43    389.54 o 
  -2   9  17     3592.74     3787.50    241.81 o 
   0   9  17     1908.89     2054.91    203.57 o 
   2   9  17     4973.94     4829.74    350.55 o 
   4   9  17     9691.51     9631.42    458.71 o 
   6   9  17     9293.53     8610.69    542.38 o 
   8   9  17     8151.04     7344.48    741.28 o 
  -9  10  17     3355.20     3625.94    195.78 o 
  -7  10  17    11022.48    11425.63    559.09 o 
  -5  10  17     5866.61     6085.92    391.43 o 
  -3  10  17    18493.39    18722.15    970.61 o 
  -1  10  17    21382.24    21109.81   1069.58 o 
   1  10  17    23974.40    23952.32   1110.72 o 
   3  10  17    19993.61    19942.55    976.20 o 
   5  10  17     9345.66     9395.18    567.33 o 
   9  10  17     3533.06     3616.87    556.13 o 
 -10  11  17     8146.74     8556.69   1071.32 o 
  -8  11  17     3724.12     3686.96    253.98 o 
  -6  11  17    16548.81    16378.88    708.54 o 
  -4  11  17     1971.01     2332.46    367.01 o 
  -2  11  17     4366.45     4310.11    358.70 o 
   0  11  17      589.93      949.09    248.69 o 
   2  11  17     2128.76     2424.01    431.83 o 
   4  11  17     1915.11     1942.31    314.04 o 
   6  11  17    14296.78    13530.47    855.87 o 
   8  11  17     3639.46     3117.74    445.01 o 
  10  11  17     8688.10     7668.21    808.82 o 
 -11  12  17     1517.39     1881.63    687.23 o 
  -9  12  17     4583.85     5088.60    609.13 o 
  -7  12  17     3150.29     3433.89    280.83 o 
  -5  12  17     9943.90    10389.54    745.52 o 
  -3  12  17    12512.20    12943.30    738.14 o 
  -1  12  17    21487.68    20297.34   1437.65 o 
   1  12  17    26620.20    25670.62   1218.50 o 
   3  12  17    12860.41    12681.71    936.53 o 
   5  12  17     9098.25     8238.67    641.93 o 
   7  12  17     2977.18     3124.20    619.91 o 
   9  12  17     5983.66     6254.75    996.58 o 
  11  12  17      969.21      765.12    528.61 o 
 -10  13  17     5898.59     6570.78    730.83 o 
  -8  13  17     7183.29     7096.78    600.53 o 
  -6  13  17     8506.92     7517.17    717.14 o 
  -4  13  17     3034.67     2740.60    664.39 o 
  -2  13  17    10930.82    11247.78    855.81 o 
   0  13  17      615.38      489.02    371.64 o 
   2  13  17    10921.42    10729.60    725.11 o 
   4  13  17     1861.56     1950.71    463.81 o 
   6  13  17     8996.29     7995.58    625.29 o 
   8  13  17     9422.62     9713.82    709.89 o 
  10  13  17     6613.42     6365.30    780.43 o 
  -9  14  17     1060.05      552.27    614.56 o 
  -7  14  17     3624.17     4069.30    571.04 o 
  -5  14  17      582.64       38.70    409.21 o 
  -3  14  17     2518.87     1644.36    618.71 o 
  -1  14  17     2926.72     3111.50    516.44 o 
   1  14  17     2936.64     3091.96    529.49 o 
   3  14  17     1246.70     1261.63    391.45 o 
   5  14  17     1287.56     1255.59    343.23 o 
   7  14  17     3578.55     3581.81    437.52 o 
   9  14  17     1463.96     1769.99    481.55 o 
  -8  15  17     2994.03     2582.81    574.02 o 
  -6  15  17     5682.36     5634.21    669.44 o 
  -4  15  17     4150.95     4218.86    838.79 o 
  -2  15  17     8104.20     9371.04   1281.02 o 
   0  15  17     5159.35     4987.51    636.43 o 
   2  15  17     7606.10     8084.35    812.70 o 
   4  15  17     3254.94     3106.67    491.43 o 
   6  15  17     5716.81     5145.96    500.80 o 
   8  15  17     2743.88     3465.98    525.03 o 
  -5  16  17     1881.66     2099.50    523.81 o 
  -3  16  17     4539.49     3621.65    606.07 o 
  -1  16  17     1973.47     1701.43    513.81 o 
   1  16  17     1769.83     1668.54    530.26 o 
   3  16  17     4140.28     4013.78    644.09 o 
   5  16  17     2237.80     1903.15    418.02 o 
  -2  17  17     7437.75     7147.49    785.40 o 
   0  17  17     2380.22     2437.58    474.28 o 
   2  17  17     7113.79     6885.58    801.52 o 
  -1   1  18     4463.76     4507.74    270.57 o 
   1   1  18     3573.58     4052.95    220.76 o 
   0   2  18   171137.20   163700.45   4085.50 o 
  -3   3  18    55423.85    54224.00   2119.01 o 
  -1   3  18    47749.88    46683.23   1092.72 o 
   1   3  18    40195.80    39405.55   1033.19 o 
   3   3  18    59249.02    58635.32   1932.37 o 
  -2   4  18    76041.82    75601.76   2466.48 o 
   0   4  18      352.73      432.88     78.97 o 
   2   4  18    99179.96    95612.81   2091.66 o 
  -5   5  18    95683.01    93423.42   3274.97 o 
  -3   5  18     1143.64     1198.30    111.46 o 
  -1   5  18    43231.40    42766.13   1136.84 o 
   1   5  18    36722.48    35917.11    998.02 o 
   3   5  18      751.20      898.28     92.30 o 
   5   5  18    78346.70    76595.84   3802.36 o 
  -4   6  18    36487.36    36218.48   1164.77 o 
  -2   6  18     3243.33     3489.85    182.71 o 
   0   6  18    33353.20    33383.85    872.14 o 
   2   6  18     4531.71     4540.03    167.50 o 
   4   6  18    37228.11    37010.42   1190.72 o 
  -7   7  18    42762.98    42855.96   1684.35 o 
  -5   7  18    19201.67    18570.78    668.90 o 
  -3   7  18    54160.92    54059.05   1905.75 o 
  -1   7  18    26478.04    25331.66    782.80 o 
   1   7  18    21946.94    22057.35    719.88 o 
   3   7  18    57195.49    56808.27   1938.64 o 
   5   7  18    17118.18    16373.76    774.61 o 
   7   7  18    52811.91    53009.82   3633.37 o 
  -6   8  18     2904.57     2722.45    243.71 o 
  -4   8  18     4990.14     5228.58    277.28 o 
  -2   8  18    35890.10    35758.11   1222.40 o 
   0   8  18    15018.60    15597.29    547.43 o 
   2   8  18    26508.45    27105.45   1104.93 o 
   4   8  18     5384.93     5279.85    295.92 o 
   6   8  18     4295.07     4463.29    373.18 o 
  -9   9  18    33721.92    34255.40   1476.33 o 
  -7   9  18      190.53      357.03    175.89 o 
  -5   9  18    31789.27    29914.89   1200.50 o 
  -3   9  18    10015.42    10224.60    482.47 o 
  -1   9  18    35127.67    35588.05   1112.23 o 
   1   9  18    26248.40    26587.81   1114.06 o 
   3   9  18    12841.76    13147.62    562.29 o 
   5   9  18    31821.98    29642.58   1448.82 o 
   7   9  18       75.62      217.30    275.61 o 
   9   9  18    27443.74    28095.29   2802.89 o 
  -8  10  18      962.57      930.71    212.39 o 
  -6  10  18     2811.29     2899.77    266.60 o 
  -4  10  18     5661.18     5942.29    345.76 o 
  -2  10  18    17662.73    17314.29    866.87 o 
   0  10  18     7373.54     7627.47    501.94 o 
   2  10  18    16408.22    15886.58    861.18 o 
   4  10  18     4312.89     4074.67    327.07 o 
   6  10  18     2870.65     2897.74    388.35 o 
   8  10  18      461.81       78.70    403.72 o 
 -11  11  18     8390.54     8803.13   1166.83 o 
  -9  11  18     3224.88     3872.22    627.02 o 
  -7  11  18    21887.06    21285.31    945.99 o 
  -5  11  18     4259.29     4423.27    397.56 o 
  -3  11  18    17877.87    17532.41   1036.80 o 
  -1  11  18    10203.64    10946.64    665.70 o 
   1  11  18    10617.28    11638.66    670.70 o 
   3  11  18    25392.36    24331.37   1071.28 o 
   5  11  18     3964.15     4214.44    436.03 o 
   7  11  18    22728.83    23256.67   1189.10 o 
   9  11  18     3181.80     3617.13    591.38 o 
  11  11  18    10872.11    10642.66   1324.62 o 
 -10  12  18     2189.75     2126.60    493.26 o 
  -8  12  18     2205.51     2108.12    360.45 o 
  -6  12  18     1715.75     1573.10    385.78 o 
  -4  12  18     9768.19     9942.73    623.37 o 
  -2  12  18      627.00     1381.24    286.74 o 
   0  12  18    24168.85    23343.51   1480.82 o 
   2  12  18      821.10      931.18    383.56 o 
   4  12  18     9951.64     8936.20    803.02 o 
   6  12  18     1956.55     1772.20    533.20 o 
   8  12  18     2184.84     2297.31    429.08 o 
  10  12  18     2815.74     2198.16    582.39 o 
 -11  13  18      365.92     1084.95    469.11 o 
  -9  13  18     9573.27     9919.44    833.63 o 
  -7  13  18     1820.52     2181.45    376.01 o 
  -5  13  18    14904.72    14432.93    711.82 o 
  -3  13  18     2224.97     2526.15    459.17 o 
  -1  13  18     4451.17     4274.32    703.84 o 
   1  13  18     5053.25     4666.53    463.08 o 
   3  13  18     3119.67     3511.79    414.06 o 
   5  13  18    10794.79     9624.49    773.20 o 
   7  13  18     1746.72     2387.47    425.63 o 
   9  13  18     8373.74     8122.51    871.92 o 
  11  13  18      324.82      928.07    557.88 o 
 -10  14  18     1266.36     1436.74    693.45 o 
  -8  14  18     2899.02     2648.66    552.01 o 
  -6  14  18     4800.69     4864.44    622.39 o 
  -4  14  18     2715.69     2648.24    499.05 o 
  -2  14  18    12752.54    12397.13   1018.85 o 
   0  14  18      648.18      702.79    450.54 o 
   2  14  18    14650.11    14400.28    867.38 o 
   4  14  18     1458.82     1737.02    424.96 o 
   6  14  18     5371.61     4997.83    474.00 o 
   8  14  18     4163.09     4107.90    470.31 o 
  10  14  18      955.69      942.00    477.68 o 
  -7  15  18     2513.99     1999.31    532.62 o 
  -5  15  18      649.68      680.05    455.00 o 
  -3  15  18     3040.47     2921.00    541.25 o 
  -1  15  18     6780.56     6769.14    707.55 o 
   1  15  18     5789.12     5611.09    716.29 o 
   3  15  18     3633.39     3655.43    491.22 o 
   5  15  18      517.64      643.94    359.97 o 
   7  15  18     3008.49     2429.88    434.37 o 
  -6  16  18     1293.57     1019.42    502.09 o 
  -4  16  18     8462.97     8856.34    863.23 o 
  -2  16  18     1400.85     1217.47    482.84 o 
   0  16  18    10053.21    11636.34   1538.87 o 
   2  16  18      892.65      811.64    699.68 o 
   4  16  18     9733.58     9219.12    742.06 o 
   6  16  18     1138.93     1252.58    571.55 o 
  -3  17  18      755.99     1050.56    739.13 o 
  -1  17  18      593.15      290.67    643.63 o 
   1  17  18      525.06      597.16    486.11 o 
   0   1  19    21205.72    22880.00    675.34 o 
  -1   2  19    33925.17    33453.31    896.79 o 
   1   2  19    32014.64    32278.95    800.44 o 
  -2   3  19    19417.67    19747.11    573.49 o 
   0   3  19    51681.86    50526.93   1282.50 o 
   2   3  19    21512.37    21519.28    522.49 o 
  -3   4  19    19969.84    19385.29    811.91 o 
  -1   4  19   107539.59   105624.77   2803.09 o 
   1   4  19   107161.89   104719.24   2509.93 o 
   3   4  19    25635.81    24761.29    578.91 o 
  -4   5  19    10579.49    10080.60    363.10 o 
  -2   5  19    13449.50    13269.48    566.58 o 
   0   5  19    10927.51    11747.50    360.07 o 
   2   5  19    16878.52    16475.79    449.26 o 
   4   5  19     7609.19     7945.58    257.68 o 
  -5   6  19    10240.18     9750.93    308.01 o 
  -3   6  19    40589.98    40451.65   1140.24 o 
  -1   6  19    52075.49    51607.44   1435.65 o 
   1   6  19    53204.94    52764.81   1345.28 o 
   3   6  19    36899.68    36676.09   1063.97 o 
   5   6  19     7425.55     7272.08    528.03 o 
  -6   7  19    10766.96    10383.00    343.72 o 
  -4   7  19    11833.43    11416.23    534.82 o 
  -2   7  19     1050.12     1245.90    163.73 o 
   0   7  19    10088.82    10252.97    334.65 o 
   2   7  19      392.05      697.01    125.53 o 
   4   7  19    12102.41    12019.93    493.60 o 
  -7   8  19    10243.66     9736.83    354.69 o 
  -5   8  19    23244.92    22796.18    932.95 o 
  -3   8  19    41093.57    40359.51   1572.01 o 
  -1   8  19    28210.43    28280.66    905.96 o 
   1   8  19    25954.85    26677.11   1003.28 o 
   3   8  19    40620.08    40558.93   1611.42 o 
   5   8  19    23834.52    22711.00    979.07 o 
   7   8  19     8805.37     8302.16    749.68 o 
  -8   9  19     8006.79     8245.90    330.78 o 
  -6   9  19    10099.00     9994.99    499.54 o 
  -4   9  19     5178.35     4733.41    323.87 o 
  -2   9  19     6661.66     6797.70    368.03 o 
   0   9  19      792.70      822.15    156.79 o 
   2   9  19     6366.48     6580.49    390.80 o 
   4   9  19     6759.86     6366.62    328.67 o 
   6   9  19     9465.94     9760.50    631.92 o 
   8   9  19     6775.19     6911.89    713.05 o 
  -9  10  19     7056.95     7430.00    503.82 o 
  -7  10  19    15081.23    14817.11    653.44 o 
  -5  10  19    20573.09    19565.09    844.84 o 
  -3  10  19     9247.07     9501.54    547.74 o 
  -1  10  19    18550.04    19062.52    788.87 o 
   1  10  19    17475.91    17400.37    807.24 o 
   3  10  19    12750.37    13325.38    583.78 o 
   5  10  19    20140.36    19929.01   1054.81 o 
   7  10  19    12653.66    12694.14   1014.91 o 
   9  10  19     6215.51     5521.96    704.52 o 
 -10  11  19     1453.73     1245.95    430.15 o 
  -8  11  19     6389.62     6617.39    416.46 o 
  -6  11  19     5200.04     5103.10    352.52 o 
  -4  11  19     7160.99     7135.46    514.55 o 
  -2  11  19    11175.46    11773.98    557.85 o 
   0  11  19      524.30      428.49    205.78 o 
   2  11  19     9298.75     8773.00    519.77 o 
   4  11  19     7943.84     7493.47    685.03 o 
   6  11  19     4888.94     4476.97    474.17 o 
   8  11  19     7349.15     6817.16    731.12 o 
  10  11  19     2481.99     2482.92    541.68 o 
 -11  12  19     1987.16     2588.92    764.05 o 
  -9  12  19     1003.59      879.98    406.02 o 
  -7  12  19     9006.45     9097.50    440.72 o 
  -5  12  19     9927.58     9802.23    650.69 o 
  -3  12  19     8815.99     9070.15    532.47 o 
  -1  12  19     8139.47     8184.57    757.11 o 
   1  12  19    10302.45    10665.88    652.31 o 
   3  12  19    10166.46    10684.60    652.39 o 
   5  12  19     9606.31    10105.00    690.81 o 
   7  12  19     9761.51     9813.88    690.02 o 
   9  12  19      519.98      830.41    492.34 o 
  11  12  19     1900.13     1517.04    571.45 o 
 -10  13  19     3160.10     2993.86    546.89 o 
  -8  13  19      948.88      832.49    354.05 o 
  -6  13  19     8886.13     8640.42    773.59 o 
  -4  13  19     5511.39     5176.17    578.43 o 
  -2  13  19     3795.87     3362.80    410.38 o 
   0  13  19    11255.90    11644.64    733.29 o 
   2  13  19     3570.70     3812.55    520.24 o 
   4  13  19     3216.59     3435.90    551.91 o 
   6  13  19     9123.92     8518.77    665.62 o 
   8  13  19     1661.76     2303.78    565.57 o 
  10  13  19     2750.92     2947.11    637.14 o 
  -9  14  19     1216.67     1793.85    710.06 o 
  -7  14  19      278.03      232.21    426.85 o 
  -5  14  19     1944.34     1882.88    474.99 o 
  -3  14  19     6183.59     6712.29    695.71 o 
  -1  14  19     2216.82     2330.10    392.08 o 
   1  14  19     2406.87     2007.78    377.51 o 
   3  14  19     7176.80     6652.01    599.11 o 
   5  14  19     2393.34     2021.77    382.04 o 
   7  14  19      237.51      471.35    417.42 o 
   9  14  19     1641.36     1810.06    627.02 o 
  -8  15  19     2590.21     2694.92    801.42 o 
  -6  15  19     3844.64     4706.53    882.39 o 
  -4  15  19     3122.23     3372.31    572.20 o 
  -2  15  19     9931.52    11159.45   1442.97 o 
   0  15  19     1118.45     1520.77    382.72 o 
   2  15  19     9936.68    10164.43    735.63 o 
   4  15  19     3389.54     3257.04    427.37 o 
   6  15  19     3797.35     3530.81    455.45 o 
   8  15  19     2736.78     2469.38    632.75 o 
  -5  16  19      481.33      332.98    475.64 o 
  -3  16  19      610.86      564.87    477.13 o 
  -1  16  19     2143.41     1638.31    416.73 o 
   1  16  19     2106.42     2067.56    428.40 o 
   3  16  19      676.86      294.97    512.82 o 
   5  16  19      433.88      333.82    370.87 o 
  -2  17  19     4247.38     4638.26    942.60 o 
   0  17  19     2723.78     3150.30    595.85 o 
   0   0  20    40261.09    35855.66   1964.32 o 
  -2   2  20   238238.22   228600.72  10165.35 o 
   0   2  20    29635.81    29107.80    856.23 o 
   2   2  20   240946.92   233588.80   7779.91 o 
  -1   3  20    15763.22    15102.21    394.50 o 
   1   3  20    14057.01    13420.49    369.83 o 
  -2   4  20     1851.28     2019.09    146.58 o 
   0   4  20    65384.62    63565.21   1609.57 o 
   2   4  20     1776.67     1910.85    103.17 o 
   4   4  20    13694.88    13695.05    525.42 o 
  -3   5  20    18794.21    18145.79    637.33 o 
  -1   5  20    16820.41    15994.99    569.03 o 
   1   5  20    17626.21    17299.94    461.75 o 
   3   5  20    17043.84    16657.47    450.08 o 
  -6   6  20    26247.67    25425.78   1002.16 o 
  -4   6  20    21769.47    21313.75    780.56 o 
  -2   6  20    97494.70    94364.33   3077.69 o 
   0   6  20    40212.11    40104.35   1100.67 o 
   2   6  20    90009.82    88225.62   2430.04 o 
   4   6  20    22598.71    21982.61    900.49 o 
   6   6  20    27643.91    27376.92   2204.94 o 
  -5   7  20    47447.68    45328.42   1828.33 o 
  -3   7  20     3314.23     3427.71    239.27 o 
  -1   7  20    28587.92    28434.52    938.50 o 
   1   7  20    28933.53    28956.18    936.89 o 
   3   7  20     4011.82     3989.92    243.66 o 
   5   7  20    53266.36    50339.01   2176.45 o 
  -8   8  20      637.10      643.24    213.27 o 
  -6   8  20      285.00      309.53    159.98 o 
  -4   8  20      832.58     1045.90    174.35 o 
  -2   8  20      266.07      253.81    149.92 o 
   0   8  20      474.39      822.11    129.56 o 
   2   8  20      396.45      426.23    142.71 o 
   4   8  20       31.09      218.02    161.81 o 
   6   8  20      364.96      454.99    465.07 o 
   8   8  20      202.53       62.29    477.53 o 
  -7   9  20    33273.68    33120.82   1262.61 o 
  -5   9  20      433.80      673.07    182.48 o 
  -3   9  20    47885.37    48476.95   1774.37 o 
  -1   9  20     9644.82     9296.09    383.15 o 
   1   9  20    10726.26    10866.58    448.29 o 
   3   9  20    54674.25    54475.67   2021.55 o 
   5   9  20      533.39      741.07    223.85 o 
   7   9  20    27557.44    26725.81   1871.69 o 
 -10  10  20     2243.89     1930.88    635.32 o 
  -8  10  20     5944.38     5936.60    430.08 o 
  -6  10  20     5989.95     5973.04    388.18 o 
  -4  10  20    29210.77    28385.49   1162.18 o 
  -2  10  20     8397.52     8385.22    495.36 o 
   0  10  20    27506.47    27779.45   1156.47 o 
   2  10  20    10428.05    10808.34    522.96 o 
   4  10  20    28477.51    28220.63   1061.49 o 
   6  10  20     7473.43     7824.76    550.41 o 
   8  10  20     6553.19     5992.03    666.50 o 
  10  10  20     3156.82     2753.06    797.26 o 
  -9  11  20    12927.53    13858.87    989.38 o 
  -7  11  20      167.36      371.02    211.58 o 
  -5  11  20    21761.36    20950.33    893.98 o 
  -3  11  20     2286.41     2347.34    277.50 o 
  -1  11  20    18547.96    19249.77    880.39 o 
   1  11  20    19938.38    20515.19    882.57 o 
   3  11  20     2584.67     2784.16    345.99 o 
   5  11  20    20077.87    19673.93   1091.09 o 
   7  11  20      195.17      180.97    324.24 o 
   9  11  20    12054.63    12127.92   1166.83 o 
 -12  12  20     7863.80     7520.04   1063.02 o 
 -10  12  20      451.42      351.24    418.40 o 
  -8  12  20     8695.36     7859.67    604.14 o 
  -6  12  20     1527.60     1479.68    363.45 o 
  -4  12  20     3382.32     3852.02    389.22 o 
  -2  12  20     6266.13     6688.53    416.60 o 
   0  12  20     1125.37     1477.65    308.28 o 
   2  12  20     4679.37     4918.27    476.52 o 
   4  12  20     2338.17     2028.05    381.92 o 
   6  12  20     1179.90     1078.37    368.38 o 
   8  12  20    10008.63     9102.68    838.25 o 
  10  12  20      455.07      198.73    497.16 o 
  12  12  20     6392.76     5622.38   1158.53 o 
 -11  13  20     3859.20     5022.60    665.05 o 
  -9  13  20       73.80     -184.97    396.48 o 
  -7  13  20     7171.72     7779.30    600.64 o 
  -5  13  20      381.46      827.18    409.53 o 
  -3  13  20     8951.24     8265.84    713.05 o 
  -1  13  20     4852.72     5042.85    466.22 o 
   1  13  20     4371.81     4163.48    450.08 o 
   3  13  20     6403.60     6236.48    547.65 o 
   5  13  20      472.94      463.60    351.26 o 
   7  13  20     8195.92     8065.38    662.44 o 
   9  13  20      110.93      -73.36    505.00 o 
  11  13  20     5077.90     5359.64    750.20 o 
  -8  14  20     7319.65     8093.07   1075.48 o 
  -6  14  20      997.19     1568.61    479.74 o 
  -4  14  20    19354.83    19471.14   1271.21 o 
  -2  14  20     1066.43      894.28    348.32 o 
   0  14  20    25038.90    25112.29   1313.83 o 
   2  14  20     1231.52     1336.42    324.94 o 
   4  14  20    18289.66    18303.97    936.09 o 
   6  14  20     1694.60     1484.98    417.32 o 
   8  14  20     7314.45     6117.28    874.08 o 
  -7  15  20      577.17      430.04    453.47 o 
  -5  15  20     4058.74     4710.30    872.01 o 
  -3  15  20      672.68      517.66    457.79 o 
  -1  15  20     1144.71     2099.44    403.33 o 
   1  15  20      536.72      371.58    358.53 o 
   3  15  20      657.91      321.89    399.07 o 
   5  15  20     3688.47     4060.53    474.07 o 
   7  15  20      541.88      223.46    378.82 o 
  -4  16  20     5688.35     5497.86    701.59 o 
  -2  16  20     2555.59     3875.32    597.25 o 
   0  16  20     3885.58     5016.40    545.20 o 
   2  16  20     2935.70     2473.47    587.04 o 
   4  16  20     6805.41     6911.64    700.30 o 
  -1  17  20      482.88      423.55    676.84 o 
   1  17  20      298.97       91.35    647.78 o 
   0   1  21    79260.30    77451.52   2209.87 o 
  -1   2  21    25851.25    24978.10    714.14 o 
   1   2  21    30196.30    29749.57    678.54 o 
  -2   3  21    24185.83    24096.32    939.80 o 
   0   3  21    16007.29    15904.84    433.84 o 
   2   3  21    32902.14    32697.34    728.85 o 
  -3   4  21    44814.75    42656.25   1477.91 o 
  -1   4  21    42807.86    41329.29   1434.80 o 
   1   4  21    49509.36    48444.36   1114.51 o 
   3   4  21    43319.34    42571.39   1043.74 o 
  -4   5  21    19766.83    19548.71    773.42 o 
  -2   5  21     7069.32     7217.83    333.53 o 
   0   5  21    20490.58    20472.16    625.14 o 
   2   5  21     8065.70     8041.26    253.78 o 
   4   5  21    18632.96    18729.11    522.48 o 
  -5   6  21    10774.84    10550.22    441.41 o 
  -3   6  21    36507.38    35976.42   1380.40 o 
  -1   6  21    27001.71    26309.94    970.39 o 
   1   6  21    23094.07    22543.55    782.13 o 
   3   6  21    27459.54    27688.90    983.62 o 
   5   6  21    11978.17    11315.57    624.30 o 
  -6   7  21    22895.87    21240.14    895.97 o 
  -4   7  21     6683.42     6351.48    389.20 o 
   0   7  21     7324.66     7845.35    294.55 o 
   2   7  21     4941.47     4763.64    239.59 o 
   4   7  21     6644.03     5996.26    360.04 o 
   6   7  21    25668.54    23606.30   1359.46 o 
  -7   8  21    10639.47    11162.34    460.33 o 
  -5   8  21    38756.89    37415.11   1510.62 o 
  -3   8  21    19840.44    19324.78    723.60 o 
  -1   8  21    37983.20    38512.59   1180.89 o 
   1   8  21    33582.01    34195.29   1304.76 o 
   3   8  21    15380.22    14711.93    659.01 o 
   5   8  21    40927.68    39775.30   1805.29 o 
   7   8  21    10571.69    10228.77    911.46 o 
  -8   9  21     2817.72     2825.04    237.64 o 
  -6   9  21     5869.17     5660.70    357.39 o 
  -4   9  21    12162.93    11101.93    590.53 o 
  -2   9  21     3807.09     3796.34    275.46 o 
   0   9  21     3206.96     3451.19    235.44 o 
   2   9  21     3707.98     3720.12    292.55 o 
   4   9  21    15021.62    14616.63    568.82 o 
   6   9  21     6872.05     6475.72    626.87 o 
   8   9  21     4653.42     4939.00    556.40 o 
  -9  10  21     4603.33     4656.20    549.83 o 
  -7  10  21     3763.82     4144.29    310.74 o 
  -5  10  21     5869.44     5601.88    361.15 o 
  -3  10  21    28451.11    28089.72   1029.13 o 
  -1  10  21    14995.70    15790.01    864.35 o 
   1  10  21    17796.12    17587.80    768.44 o 
   3  10  21    27819.52    27850.06   1171.14 o 
   5  10  21     5790.75     5884.26    495.27 o 
   7  10  21     3900.97     3987.63    572.36 o 
   9  10  21     5120.14     4921.66    644.09 o 
 -10  11  21     9018.67     9374.33    772.07 o 
  -8  11  21     3275.64     2103.96    443.34 o 
  -6  11  21     2845.07     2747.41    277.88 o 
  -4  11  21     4312.42     4053.26    391.40 o 
  -2  11  21     4134.85     4067.76    334.61 o 
   0  11  21     1868.97     2053.32    269.41 o 
   2  11  21     3838.31     3953.32    332.87 o 
   4  11  21     3764.79     3735.08    422.70 o 
   6  11  21     2432.95     1879.30    382.10 o 
   8  11  21     3293.70     3744.95    705.91 o 
  10  11  21     7643.49     6666.21   1009.04 o 
 -11  12  21     2775.08     3238.36    547.12 o 
  -9  12  21     5039.88     4584.08    576.82 o 
  -7  12  21     1624.47     1879.39    354.70 o 
  -5  12  21     4299.46     4200.06    442.56 o 
  -3  12  21    10408.57    11677.29    679.66 o 
  -1  12  21    18720.45    19035.13    881.17 o 
   1  12  21    18370.50    19674.88   1043.46 o 
   3  12  21     9600.48     9171.89    668.34 o 
   5  12  21     5636.24     5793.77    516.94 o 
   7  12  21     1617.57     1559.99    516.37 o 
   9  12  21     3888.19     3561.23    645.89 o 
  11  12  21     2206.95     2286.02    627.83 o 
 -10  13  21     3421.22     3537.31    576.82 o 
  -8  13  21     4457.15     4489.70    730.83 o 
  -6  13  21     7988.13     7431.65    580.72 o 
  -4  13  21     3303.79     3009.01    500.31 o 
  -2  13  21     6810.48     7045.49    551.85 o 
   0  13  21      185.45       86.49    305.98 o 
   2  13  21     7292.68     7203.19    624.14 o 
   4  13  21     1909.52     2494.49    427.31 o 
   6  13  21     8590.88     7856.95    645.62 o 
   8  13  21     4928.74     4398.68    667.94 o 
  10  13  21     3565.55     3726.97    672.69 o 
  -9  14  21      251.31      145.33    618.71 o 
  -7  14  21     3718.70     4147.73    595.96 o 
  -5  14  21      700.12      714.51    429.25 o 
  -3  14  21     1824.22     2458.15    496.19 o 
  -1  14  21     6257.72     6373.77    554.91 o 
   1  14  21     6086.55     6956.77    568.99 o 
   3  14  21     1503.91     1205.34    397.90 o 
   5  14  21      597.84      810.41    519.87 o 
   7  14  21     3020.96     3199.06    629.56 o 
   9  14  21      238.06      124.90    550.39 o 
  -6  15  21     9637.70    10416.15    892.48 o 
  -4  15  21     3374.84     3475.93    573.98 o 
  -2  15  21     4261.09     4578.65    618.02 o 
   0  15  21     2759.18     3006.37    443.85 o 
   2  15  21     3770.15     4054.68    489.40 o 
   4  15  21     3412.40     3401.62    437.34 o 
   6  15  21     8871.50     8741.43    649.95 o 
  -5  16  21      998.76      166.10    689.30 o 
  -3  16  21     1295.99     1473.88    521.02 o 
  -1  16  21      948.83     1151.62    501.68 o 
   1  16  21     1639.22     1743.70    418.61 o 
   3  16  21     1498.04     1220.59    434.46 o 
   5  16  21      614.29      271.75    537.45 o 
  -1   1  22    49913.53    47250.24   1900.21 o 
   1   1  22    53682.07    51192.10   1688.28 o 
   0   2  22    68881.96    67799.49   1826.47 o 
  -3   3  22    42146.47    39079.90   2118.13 o 
  -1   3  22    17773.19    17191.61    467.18 o 
   1   3  22    17261.80    17020.77    441.34 o 
   3   3  22    38829.50    37188.52   1310.90 o 
  -2   4  22    81706.05    78851.86   3385.33 o 
   0   4  22       50.68      109.39     82.19 o 
   2   4  22    96374.31    94159.61   2154.48 o 
  -5   5  22    47360.14    44930.15   1944.39 o 
  -3   5  22    21560.69    20284.17    944.96 o 
  -1   5  22    23929.96    21855.26    989.26 o 
   1   5  22    28371.04    26649.38    705.88 o 
   3   5  22    21043.42    20401.09    557.50 o 
   5   5  22    49915.83    46871.50   2552.75 o 
  -4   6  22    11031.73    10619.77    499.10 o 
  -2   6  22     4129.48     4307.46    278.79 o 
   0   6  22   109945.44   110069.51   3374.32 o 
   2   6  22     2650.93     2923.61    172.59 o 
   4   6  22     7670.26     7434.05    438.08 o 
  -7   7  22    54905.82    55351.89   2969.29 o 
  -5   7  22     8789.35     8171.69    421.62 o 
  -1   7  22    12867.45    12597.28    588.13 o 
   1   7  22    18360.79    18066.27    552.73 o 
   3   7  22    25243.35    24410.42   1016.16 o 
   5   7  22     8437.59     8459.73    550.73 o 
   7   7  22    58642.05    57394.78   4513.68 o 
  -6   8  22     3897.13     4139.32    278.03 o 
  -4   8  22     4139.42     4308.71    274.94 o 
  -2   8  22    25896.48    25164.48    968.39 o 
   0   8  22    17363.14    17570.16    611.16 o 
   2   8  22    22308.82    22227.67    987.38 o 
   4   8  22     2649.51     2673.71    264.19 o 
   6   8  22     2538.83     3252.94    477.53 o 
  -9   9  22    18529.75    17979.99   1822.91 o 
  -7   9  22     4481.54     4104.64    298.71 o 
  -5   9  22    42203.75    40932.74   1721.74 o 
  -3   9  22    10743.42    10612.24    483.18 o 
  -1   9  22    12090.22    12949.30    584.62 o 
   1   9  22    11840.49    12480.35    614.16 o 
   3   9  22     8851.11     8630.64    450.87 o 
   5   9  22    51207.20    48662.38   2062.58 o 
   7   9  22     4971.44     4478.80    720.45 o 
   9   9  22    22803.95    22892.30   1980.71 o 
  -8  10  22      879.05      364.52    245.72 o 
  -6  10  22     2394.45     2310.34    258.43 o 
  -4  10  22     8064.25     7749.90    436.73 o 
  -2  10  22    14037.67    14594.68    751.83 o 
   0  10  22      144.22      178.04    195.36 o 
   2  10  22    12934.11    12610.42    640.97 o 
   4  10  22     8132.66     7684.85    470.30 o 
   6  10  22     2333.58     2928.45    589.64 o 
   8  10  22      271.23      392.30    447.59 o 
 -11  11  22    13973.46    15073.29   1440.89 o 
  -9  11  22     1263.20     1841.68    431.83 o 
  -7  11  22    13333.78    12953.19    633.57 o 
  -5  11  22      333.87      488.62    217.54 o 
  -3  11  22    24903.50    25089.54   1241.99 o 
  -1  11  22     3493.78     3986.21    399.54 o 
   1  11  22     5607.26     6366.72    387.83 o 
   3  11  22    23106.80    24814.25   1074.24 o 
   5  11  22      710.25      888.97    331.84 o 
   7  11  22    12228.29    13191.93   1049.62 o 
   9  11  22     1063.07     1081.00    511.60 o 
  11  11  22    10549.48     9143.63   1428.43 o 
 -10  12  22     4140.40     4800.89    600.45 o 
  -8  12  22     2114.07     2083.42    460.88 o 
  -6  12  22      297.12      512.21    233.83 o 
  -4  12  22    11146.62    10623.08    679.30 o 
  -2  12  22      646.04      865.35    260.45 o 
   0  12  22    13479.07    12620.07    767.45 o 
   2  12  22      446.64      496.63    303.50 o 
   4  12  22    11403.19    10573.61    722.28 o 
   6  12  22      682.92      586.06    361.67 o 
   8  12  22     2132.02     1866.39    536.72 o 
  10  12  22     3596.34     3160.01    651.76 o 
  -9  13  22     6487.17     7096.56   1197.97 o 
  -7  13  22     1438.41     1660.33    363.57 o 
  -5  13  22     6756.37     7092.71    566.96 o 
  -3  13  22     3135.70     3373.75    498.74 o 
  -1  13  22    11459.46    11788.93    772.35 o 
   1  13  22    12586.80    12512.69    773.53 o 
   3  13  22     1845.11     1714.85    490.11 o 
   5  13  22     8511.18     7657.13    617.65 o 
   7  13  22     1397.52     1698.59    542.82 o 
   9  13  22     6823.25     6980.34    817.70 o 
  -8  14  22     1944.79     2242.31    751.59 o 
  -6  14  22     6321.60     5974.34    681.03 o 
  -4  14  22     1588.45     1778.10    463.67 o 
  -2  14  22    10172.35    10432.71    986.20 o 
   0  14  22      617.14      769.97    354.96 o 
   2  14  22    11571.17    11787.55    770.74 o 
   4  14  22     1282.06     1481.81    402.16 o 
   6  14  22     5670.51     5653.76    584.50 o 
   8  14  22     2105.54     1956.96    604.09 o 
  -7  15  22     4827.33     5215.18   1382.76 o 
  -5  15  22      650.47      397.45    462.28 o 
  -3  15  22     2025.46     2809.08    540.24 o 
  -1  15  22      893.94      567.11    370.55 o 
   1  15  22     1094.46     1000.39    371.85 o 
   3  15  22     1101.33      962.68    413.48 o 
   5  15  22      476.59      450.60    362.96 o 
   7  15  22     3505.33     3536.97    686.77 o 
  -4  16  22     7028.78     8180.79   1058.87 o 
  -2  16  22      307.62      -12.62    457.94 o 
   0  16  22    12722.53    13047.34    892.50 o 
   2  16  22      216.21       17.99    485.88 o 
   4  16  22     7515.11     6473.63   1133.61 o 
   0   1  23    51473.93    48040.50   1404.93 o 
   1   2  23    17062.02    17201.07    466.92 o 
  -2   3  23    11405.16    10569.50    298.43 o 
   0   3  23    32958.33    32732.94    905.35 o 
   2   3  23     8478.98     8202.67    263.84 o 
  -3   4  23    64165.74    61493.24   2640.88 o 
  -1   4  23    62198.44    59281.28   1600.66 o 
   1   4  23    60538.45    58751.53   1427.69 o 
   3   4  23    62166.16    60543.42   1473.91 o 
  -4   5  23    10602.70     9808.73    475.80 o 
  -2   5  23     6057.28     6193.00    374.45 o 
   0   5  23    43545.75    43495.89   1270.50 o 
   2   5  23     6270.35     6277.01    221.59 o 
   4   5  23     8136.58     8232.20    325.77 o 
  -5   6  23    22365.04    21674.39    741.64 o 
  -1   6  23    29901.75    29402.90   1282.14 o 
   1   6  23    34657.68    34582.10    976.86 o 
   3   6  23    22454.04    22149.81    746.77 o 
   5   6  23    16397.94    16495.41    980.82 o 
  -6   7  23     7595.75     7238.76    393.70 o 
  -4   7  23     6792.54     6604.31    446.46 o 
  -2   7  23      671.77      584.85    187.45 o 
   0   7  23    24418.24    25302.49    914.60 o 
   2   7  23     1560.74     1929.72    160.95 o 
   4   7  23    10072.77    10013.62    542.27 o 
   6   7  23     9474.50     9558.53    707.49 o 
  -7   8  23    18005.57    17788.19    745.89 o 
  -5   8  23    28171.32    26163.41   1107.52 o 
  -3   8  23    32656.11    31530.77   1381.97 o 
  -1   8  23    39742.91    40704.89   1305.66 o 
   1   8  23    33877.14    33556.32   1184.88 o 
   3   8  23    40255.82    39587.76   1437.94 o 
   5   8  23    30674.18    29639.85   1348.77 o 
   7   8  23    17620.41    18828.89   1222.61 o 
  -8   9  23     3230.41     3437.08    295.21 o 
  -6   9  23     8147.99     7504.19    403.81 o 
  -4   9  23     9473.88     8672.57    439.44 o 
  -2   9  23     1316.50     1750.97    208.23 o 
   0   9  23     1727.51     2210.68    204.52 o 
   2   9  23      765.72      978.79    218.73 o 
   4   9  23     6954.92     6542.64    434.57 o 
   6   9  23     6065.74     5647.86    655.65 o 
   8   9  23     1669.28     2463.50    498.74 o 
  -9  10  23    10123.24     9564.92    783.90 o 
  -7  10  23     4201.74     4114.26    316.47 o 
  -5  10  23    10551.67    10230.44    529.50 o 
  -3  10  23    13581.00    13601.97    656.64 o 
  -1  10  23    10267.47    10466.65    672.08 o 
   1  10  23     6752.63     7007.89    452.49 o 
   3  10  23    14694.06    14991.88    616.24 o 
   5  10  23    10571.88    10673.53    845.08 o 
   7  10  23     4625.13     4747.56    699.68 o 
   9  10  23     8446.52     7992.60    833.82 o 
 -10  11  23     3219.68     3204.62    525.67 o 
  -8  11  23     3335.95     2847.59    490.35 o 
  -6  11  23     4335.54     4039.43    327.38 o 
  -4  11  23     3847.95     3884.63    333.01 o 
  -2  11  23    16630.62    17292.46    751.09 o 
   0  11  23      379.71      238.48    222.19 o 
   2  11  23    14368.63    14231.92    737.26 o 
   4  11  23     5683.93     5273.57    474.88 o 
   6  11  23     4220.84     3982.75    584.84 o 
   8  11  23     3503.74     3355.94    582.39 o 
  10  11  23     4615.15     4791.42    679.99 o 
 -11  12  23     2403.30     2157.17    532.43 o 
  -9  12  23     1895.56     2837.47    533.59 o 
  -7  12  23     5196.66     4960.54    485.02 o 
  -5  12  23    13155.80    13064.36    749.18 o 
  -3  12  23     9421.56     9320.38    645.32 o 
  -1  12  23    12013.83    12275.94    666.46 o 
   1  12  23    12825.71    14071.08    799.20 o 
   3  12  23     9648.28     9864.91    571.22 o 
   5  12  23     9815.36     9992.16    759.76 o 
   7  12  23     7238.79     6997.01    984.12 o 
   9  12  23     1841.10     1413.51    560.62 o 
  11  12  23     3093.11     2349.85    689.30 o 
 -10  13  23     5296.29     5888.40    679.69 o 
  -8  13  23     2422.60     2887.54    509.37 o 
  -6  13  23     6854.13     6444.71    544.42 o 
  -4  13  23     4347.39     5443.23    606.28 o 
  -2  13  23     8169.13     8911.83   1204.20 o 
   0  13  23     2295.29     2456.97    386.03 o 
   2  13  23     8842.90     8927.24    643.63 o 
   4  13  23     3491.60     4320.62    507.38 o 
   6  13  23     6676.79     5841.61    720.73 o 
   8  13  23     2198.25     1968.20    570.63 o 
  10  13  23     4791.49     4974.34    758.97 o 
  -7  14  23      262.42      720.90    446.27 o 
  -5  14  23     2431.46     2765.45    965.44 o 
  -3  14  23      996.94     1044.86    448.98 o 
  -1  14  23     4122.26     4378.93    470.96 o 
   1  14  23     2804.73     3145.81    439.92 o 
   3  14  23      800.34      912.40    345.01 o 
   5  14  23     1384.11     1389.05    424.48 o 
   7  14  23      541.59      533.93    534.29 o 
  -6  15  23     8512.78     8470.68    831.76 o 
  -4  15  23     2118.83     2387.85    524.11 o 
  -2  15  23     6668.47     7479.27   1465.81 o 
   0  15  23     1418.70     1619.74    409.86 o 
   2  15  23     8765.75     8157.98    961.29 o 
   4  15  23     2119.66     2149.67    407.62 o 
   6  15  23     9552.06     8865.17    750.58 o 
  -3  16  23     2870.68     3240.55    592.05 o 
  -1  16  23     5965.56     5353.25    693.21 o 
   1  16  23     5478.28     5592.43    570.44 o 
   3  16  23     2850.07     3270.65    845.02 o 
   0   0  24   154136.83   150676.17   8065.40 o 
  -2   2  24   107347.37   105900.84   4253.79 o 
   0   2  24      637.19      621.97     88.58 o 
   2   2  24    90064.62    90231.77   3245.84 o 
  -1   3  24    13846.95    13488.25    351.61 o 
   1   3  24     9837.86     9561.56    306.58 o 
  -4   4  24    47854.07    46096.04   3238.89 o 
  -2   4  24     1235.27     1219.89    149.61 o 
   0   4  24    96164.85    94142.09   2530.14 o 
   2   4  24     1658.87     1709.36    108.17 o 
   4   4  24    40796.16    39559.19   1581.49 o 
  -3   5  24    36392.07    34427.46   1655.50 o 
  -1   5  24     4371.74     4338.20    283.80 o 
   1   5  24     5276.31     5308.53    202.41 o 
   3   5  24    39915.77    38349.49    975.13 o 
  -6   6  24    10964.01    10994.28    772.07 o 
  -4   6  24      303.64      365.15    207.43 o 
  -2   6  24    19484.47    18773.51    955.24 o 
   0   6  24     2251.35     2704.61    227.83 o 
   2   6  24    20939.14    21375.59    642.22 o 
   4   6  24      763.39      678.31    180.58 o 
   6   6  24    11812.98    11880.08   1195.90 o 
  -5   7  24    57076.33    54012.78   2047.41 o 
  -3   7  24     2438.85     2499.47    263.78 o 
  -1   7  24    19104.33    19793.24    949.98 o 
   1   7  24    25236.92    25808.12    790.83 o 
   3   7  24     3217.59     3431.76    266.12 o 
   5   7  24    53466.99    51612.55   2431.38 o 
  -8   8  24     4487.80     3243.04    627.02 o 
  -6   8  24      879.28      945.39    182.00 o 
  -4   8  24    13780.75    13492.91    673.57 o 
  -2   8  24    11654.86    11179.60    628.36 o 
   0   8  24     7538.41     7570.31    356.61 o 
   2   8  24    12720.60    12573.63    589.99 o 
   4   8  24    16572.13    17438.07    712.19 o 
   6   8  24     1036.65     1632.74    399.29 o 
   8   8  24     4732.07     3554.47    759.89 o 
  -7   9  24    18504.01    17859.98    745.71 o 
  -5   9  24      468.53      763.41    193.46 o 
  -3   9  24    30140.66    29835.20   1403.49 o 
  -1   9  24    10146.62    10631.28    508.54 o 
   1   9  24     9436.30     9686.76    524.50 o 
   3   9  24    29834.22    30751.12   1262.93 o 
   5   9  24      729.74      686.68    292.31 o 
   7   9  24    17789.44    17171.04   1235.98 o 
 -10  10  24     6347.49     6855.65    959.21 o 
  -8  10  24       51.08      369.34    350.79 o 
  -6  10  24     1150.05     1321.58    222.42 o 
  -4  10  24     5544.60     5234.11    349.88 o 
  -2  10  24      736.94      602.32    204.42 o 
   0  10  24    13796.24    13435.25    861.27 o 
   2  10  24      819.50     1057.09    235.26 o 
   4  10  24     4880.66     4526.58    438.79 o 
   6  10  24     1459.68     1687.40    439.85 o 
   8  10  24       90.07      473.06    440.26 o 
  10  10  24     5303.47     5290.19    992.43 o 
  -9  11  24    12745.83    13123.70    965.80 o 
  -7  11  24      270.49      711.38    292.23 o 
  -5  11  24     8143.98     8314.48    484.60 o 
  -3  11  24     2295.51     2917.43    357.81 o 
  -1  11  24    17680.71    17979.04    904.28 o 
   1  11  24    15673.44    15954.08    790.49 o 
   3  11  24     2031.98     2136.50    267.54 o 
   5  11  24     9665.81     9509.94    809.10 o 
   7  11  24      190.96     -298.72    413.23 o 
   9  11  24    13546.94    11966.36   1102.47 o 
 -10  12  24      382.29      433.83    437.47 o 
  -8  12  24     3161.12     3167.66    618.71 o 
  -6  12  24     6998.62     7186.53    546.61 o 
  -4  12  24     1203.49     1291.28    330.15 o 
  -2  12  24    17610.46    17025.63   1012.18 o 
   0  12  24      650.31      504.12    280.18 o 
   2  12  24    15539.65    15127.29    904.46 o 
   4  12  24     1379.72     1358.67    373.59 o 
   6  12  24     6786.27     5888.50    714.63 o 
   8  12  24     2332.50     2065.13    582.83 o 
  10  12  24      411.64     -184.84    515.15 o 
  -9  13  24       68.09      635.44    453.29 o 
  -7  13  24     6282.60     7320.81    587.99 o 
  -5  13  24      695.83      640.81    328.64 o 
  -3  13  24     4721.04     4921.72    637.40 o 
  -1  13  24     3284.86     3388.41    435.32 o 
   1  13  24     4435.07     4297.44    453.29 o 
   3  13  24     4708.83     4307.36    502.45 o 
   5  13  24      501.26      385.85    614.56 o 
   7  13  24     6755.62     6813.71    795.57 o 
   9  13  24       48.64      373.23    547.17 o 
  -8  14  24     1805.61     2134.34    768.20 o 
  -6  14  24     5454.46     5351.96    650.25 o 
  -4  14  24     8504.22     8439.52    792.76 o 
  -2  14  24      538.07     1213.66    444.65 o 
   0  14  24     9207.37     9320.66    681.48 o 
   2  14  24      842.56     1033.68    372.42 o 
   4  14  24     7937.05     8188.48    680.00 o 
   6  14  24     4754.14     4625.37    699.25 o 
   8  14  24     2158.54     2583.27    629.40 o 
  -5  15  24     3020.47     3058.55    569.06 o 
  -3  15  24      386.06      769.23    456.01 o 
  -1  15  24      652.53      830.22    469.35 o 
   1  15  24      912.23     1048.88    392.18 o 
   3  15  24      506.49       89.74    387.44 o 
   5  15  24     3340.80     3016.54    531.80 o 
  -2  16  24     8973.29     9930.54   1532.24 o 
   0  16  24       92.35      214.35    479.48 o 
   2  16  24     8954.77     8851.82    880.49 o 
   0   1  25     2909.28     2969.35    154.30 o 
  -1   2  25    47316.34    45290.77   1301.71 o 
   1   2  25    49553.11    48821.54   1150.39 o 
  -2   3  25    52689.08    50603.81   1764.09 o 
   0   3  25     3950.78     3994.75    171.90 o 
   2   3  25    53391.38    52686.02   1263.66 o 
  -3   4  25     9206.15     9915.98   1229.12 o 
  -1   4  25    26685.11    25094.77    702.48 o 
   1   4  25    22311.91    21374.77    614.59 o 
   3   4  25    14239.28    14330.24    404.86 o 
  -4   5  25     7665.86     7153.60    668.72 o 
  -2   5  25    23643.57    22694.10   1028.88 o 
   0   5  25     6653.65     6976.14    268.16 o 
   2   5  25    22108.11    21880.70    599.49 o 
   4   5  25     5339.53     5690.41    263.27 o 
  -5   6  25    23506.26    22740.37   1043.03 o 
  -3   6  25    34465.95    32959.82   1571.62 o 
  -1   6  25    52638.77    52496.01   1894.35 o 
   1   6  25    48233.17    47005.86   1426.68 o 
   3   6  25    37642.75    36456.37   1247.74 o 
   5   6  25    22624.02    22378.32   1120.90 o 
  -6   7  25    21890.47    22213.27    916.54 o 
  -4   7  25     4944.65     4890.46    440.69 o 
  -2   7  25    10557.39    10735.02    621.69 o 
   0   7  25     1127.18     1408.58    156.38 o 
   2   7  25    13765.96    13163.09    512.88 o 
   4   7  25     5313.83     5326.32    343.53 o 
   6   7  25    22689.12    23061.37   1407.89 o 
  -7   8  25     4152.56     3467.23    478.57 o 
  -5   8  25    24725.37    24347.33    937.68 o 
  -3   8  25    12971.21    12903.64    701.59 o 
  -1   8  25    13444.58    13502.58    584.12 o 
   1   8  25    11376.64    11420.39    466.54 o 
   3   8  25    13744.28    13998.05    644.29 o 
   5   8  25    19352.76    19399.15   1126.65 o 
   7   8  25     6644.59     6571.70    619.02 o 
  -8   9  25     7062.66     6989.32    675.02 o 
  -6   9  25     4653.95     4671.15    308.76 o 
  -4   9  25     7141.27     7717.93    416.43 o 
  -2   9  25     1751.24     2226.45    262.68 o 
   0   9  25     4521.58     4674.14    398.51 o 
   2   9  25      900.86      900.44    248.13 o 
   4   9  25     5924.75     6585.97    520.11 o 
   6   9  25     2912.08     3166.81    693.45 o 
   8   9  25     7974.31     8164.53    774.89 o 
  -9  10  25     3451.96     3372.86    521.12 o 
  -7  10  25    10535.98    10349.59    637.95 o 
  -5  10  25    11591.54    10739.13    520.57 o 
  -3  10  25    22893.15    22131.13    949.96 o 
  -1  10  25    27238.43    27390.28   1223.43 o 
   1  10  25    23059.42    22927.65   1062.03 o 
   3  10  25    22863.09    22600.59    984.54 o 
   5  10  25     8386.72     8184.90    624.08 o 
   7  10  25    13315.51    12115.13    931.66 o 
   9  10  25     3910.54     4008.31   1127.38 o 
 -10  11  25     2594.87     2415.98    495.28 o 
  -8  11  25     7271.53     6998.22    690.91 o 
  -6  11  25     2157.37     2263.14    367.01 o 
  -4  11  25     7368.59     7279.94    453.77 o 
  -2  11  25     2968.70     3232.34    497.61 o 
   0  11  25     7659.87     7892.25    535.36 o 
   2  11  25     3244.08     3317.50    297.30 o 
   4  11  25     9420.64     8617.88    592.15 o 
   6  11  25     4828.82     4360.63    576.02 o 
   8  11  25     7679.99     8103.93    819.19 o 
  10  11  25     2937.69     3120.08    637.14 o 
  -9  12  25     5903.21     5809.00    640.95 o 
  -7  12  25     1400.12     1506.32    449.21 o 
  -5  12  25     3903.10     4055.91    441.44 o 
  -3  12  25     1933.64     2513.29    477.88 o 
  -1  12  25    10526.72    10982.20    587.06 o 
   1  12  25     8457.28     9742.72    688.79 o 
   3  12  25     2052.04     2109.41    402.40 o 
   5  12  25     3813.01     4173.70    605.95 o 
   7  12  25     2345.42     2150.90    559.06 o 
   9  12  25     3982.54     3367.98    651.82 o 
  -8  13  25     7602.14     8157.45   1100.39 o 
  -6  13  25     3103.21     3278.36    430.68 o 
  -4  13  25     6428.99     6104.77    528.33 o 
  -2  13  25     2018.89     2072.54    477.28 o 
   0  13  25     7480.04     7688.48    595.08 o 
   2  13  25     2306.95     2266.93    515.96 o 
   4  13  25     6332.03     6027.59    716.34 o 
   6  13  25     3049.37     2640.18    583.51 o 
   8  13  25     5272.78     5214.67    769.81 o 
  -7  14  25      690.76     1357.84    651.93 o 
  -5  14  25     3678.96     3556.30    567.70 o 
  -3  14  25     7356.93     7798.92    955.06 o 
  -1  14  25     5589.42     5281.14    645.99 o 
   1  14  25     5641.41     5584.08    532.14 o 
   3  14  25     9026.76     9024.93    611.72 o 
   5  14  25     3596.31     3397.41    623.66 o 
   7  14  25      883.09     1323.87    580.57 o 
  -6  15  25     3129.84     2985.19    571.12 o 
  -4  15  25     9931.12     9491.03    884.97 o 
  -2  15  25      400.56      452.21    454.40 o 
   0  15  25    10734.58    11592.19   1311.18 o 
   2  15  25      487.46      343.08    400.79 o 
   4  15  25    10058.62     9822.91    776.35 o 
   6  15  25     2792.92     3010.41    644.68 o 
  -1  16  25      234.65     1079.63    656.08 o 
   1  16  25      318.02     -186.86    697.61 o 
  -1   1  26    13147.53    13783.42    647.29 o 
   1   1  26    11772.41    12114.17    553.27 o 
   0   2  26    51194.50    48138.30   1312.50 o 
  -3   3  26    31937.79    32052.55   2562.04 o 
  -1   3  26    14380.17    14469.16    464.29 o 
   1   3  26    16694.64    16891.90    420.24 o 
   3   3  26    32596.99    32059.09   1134.18 o 
  -2   4  26    71304.17    68533.11   2176.54 o 
   0   4  26      589.37      595.19    110.54 o 
   2   4  26    62130.60    61561.65   1629.40 o 
  -5   5  26    27599.63    26388.64   2420.86 o 
  -3   5  26     4991.74     5278.99    355.17 o 
  -1   5  26    26933.86    26323.60   1022.30 o 
   1   5  26    30512.56    30223.51    765.86 o 
   3   5  26     5914.36     6269.63    262.48 o 
   5   5  26    33757.27    31854.09   1752.80 o 
  -4   6  26    12474.02    11738.87    668.70 o 
  -2   6  26     2606.16     2266.84    239.71 o 
   0   6  26    69760.75    71560.78   2243.61 o 
   2   6  26     2265.22     2457.83    166.28 o 
   4   6  26    15630.68    15219.74    634.06 o 
  -7   7  26    45254.03    42537.41   3247.19 o 
  -5   7  26     3543.93     3668.44    262.49 o 
  -3   7  26    20488.04    18728.14    891.74 o 
  -1   7  26    13100.17    13201.12    603.87 o 
   1   7  26    12835.53    13237.02    494.81 o 
   3   7  26    18734.80    17674.20    801.16 o 
   5   7  26     4281.68     3945.09    381.27 o 
   7   7  26    38422.34    37052.06   3305.33 o 
  -6   8  26     3521.74     3192.21    201.64 o 
  -4   8  26     2495.53     2507.90    269.27 o 
  -2   8  26    16687.22    17487.71    993.19 o 
   0   8  26     6664.28     6592.33    389.30 o 
   2   8  26    22682.06    24065.99    921.85 o 
   4   8  26     2648.40     2845.99    345.52 o 
   6   8  26     1905.40     1761.25    456.23 o 
  -9   9  26    19640.39    18731.58   1847.83 o 
  -7   9  26      236.67      324.61    159.40 o 
  -5   9  26    31787.67    30920.62   1207.09 o 
  -3   9  26     7579.05     8382.11    486.43 o 
  -1   9  26    11593.77    11599.83    707.51 o 
   1   9  26    15712.58    15192.53    668.58 o 
   3   9  26     5936.45     6162.98    421.97 o 
   5   9  26    27537.91    27043.38   1438.29 o 
   7   9  26      451.62      427.54    429.97 o 
   9   9  26    23773.96    23141.45   2009.77 o 
  -8  10  26     1832.66     2138.64    452.15 o 
  -6  10  26     3391.63     3503.93    293.97 o 
  -4  10  26      860.52      890.37    221.96 o 
  -2  10  26     8941.30     8757.82    577.82 o 
   0  10  26     2591.95     2886.00    350.19 o 
   2  10  26    10880.93    10836.18    557.55 o 
   4  10  26     1256.54     1425.26    323.51 o 
   6  10  26     3437.66     3349.95    543.20 o 
   8  10  26     2446.89     2297.60    535.13 o 
 -11  11  26     6312.75     5020.28    909.38 o 
  -9  11  26      719.73     1180.52    435.13 o 
  -7  11  26    15723.44    15881.37   1112.78 o 
  -5  11  26      251.32      374.80    221.19 o 
  -3  11  26    19240.84    18805.12    807.30 o 
  -1  11  26     2637.72     3183.21    353.82 o 
   1  11  26     1985.03     2119.80    303.96 o 
   3  11  26    15903.19    16498.28    829.01 o 
   5  11  26      426.18       90.01    436.31 o 
   7  11  26    15662.23    15425.29   1188.47 o 
   9  11  26      686.05      963.86    512.54 o 
  11  11  26     5661.51     5394.00   1083.78 o 
 -10  12  26     2473.20     2955.03    544.61 o 
  -8  12  26     1483.51     1725.43    472.67 o 
  -6  12  26       63.32       83.92    310.02 o 
  -4  12  26     8497.37     8472.53    616.74 o 
  -2  12  26     1582.12     1565.09    339.60 o 
   0  12  26     9638.58     9798.43    646.50 o 
   2  12  26     1371.42     1360.94    310.49 o 
   4  12  26     9910.97     8973.52    822.19 o 
   6  12  26      306.12      255.84    472.67 o 
   8  12  26     1346.64     1080.66    555.94 o 
  10  12  26     2273.28     2442.43    634.14 o 
  -9  13  26     3599.25     3826.68    693.45 o 
  -7  13  26      562.81      468.87    443.34 o 
  -5  13  26     8030.58     7802.21    616.84 o 
  -3  13  26     1408.46     1655.00    459.93 o 
  -1  13  26     4588.33     4425.69    592.93 o 
   1  13  26     4801.31     5435.32    811.80 o 
   3  13  26      854.48     1004.40    481.72 o 
   5  13  26    10278.56    10435.56    887.58 o 
   7  13  26      712.69     1131.59    541.25 o 
   9  13  26     3393.06     3314.76    682.61 o 
  -6  14  26     4885.60     5238.79    653.30 o 
  -4  14  26      602.11      689.10    453.07 o 
  -2  14  26    12817.68    13656.18   1005.27 o 
   0  14  26      873.41      974.11    370.10 o 
   2  14  26    12506.25    12252.21    948.02 o 
   4  14  26     1058.83      665.26    832.56 o 
   6  14  26     5458.80     4962.80    717.07 o 
  -5  15  26       11.51      349.72    476.58 o 
  -3  15  26     1426.48     1694.64    510.80 o 
  -1  15  26      380.21      446.75    450.33 o 
   1  15  26      781.39     1208.15    401.33 o 
   3  15  26     1949.05     1747.82    560.62 o 
   5  15  26       19.84     -178.17    761.97 o 
   0  16  26    10882.64    11265.52   1308.01 o 
   0   1  27    27263.43    28451.55    858.21 o 
  -1   2  27    41595.22    40963.44   1221.68 o 
   1   2  27    40989.92    41102.28   1066.40 o 
  -2   3  27    40952.10    40557.25   1387.89 o 
   0   3  27      483.10     1081.40    154.85 o 
   2   3  27    33036.77    32985.09    864.26 o 
  -3   4  27    33086.95    32495.95   1747.04 o 
  -1   4  27     5474.30     5176.06    230.35 o 
   1   4  27     5961.24     5534.11    205.10 o 
   3   4  27    30489.02    30050.59    856.83 o 
  -4   5  27     5931.13     5477.42    549.05 o 
  -2   5  27    26205.89    25295.96    956.22 o 
   0   5  27       98.14      143.58    101.26 o 
   2   5  27    23562.34    22985.34    642.70 o 
   4   5  27     7499.71     7740.57    305.64 o 
  -5   6  27    20547.99    19700.28   1382.92 o 
  -3   6  27    22946.93    22122.38   1160.46 o 
  -1   6  27    37859.63    36391.88   1361.15 o 
   1   6  27    42080.44    40607.42   1151.89 o 
   3   6  27    26837.92    27576.91    937.50 o 
   5   6  27    26553.34    26343.07   1182.32 o 
  -6   7  27    17637.27    17525.94   1033.54 o 
  -4   7  27     5471.23     5550.44    351.16 o 
  -2   7  27     4108.09     4224.30    361.05 o 
   0   7  27     3493.89     3670.97    214.12 o 
   2   7  27     5544.70     6399.08    321.42 o 
   4   7  27     3474.73     3931.14    326.49 o 
   6   7  27    13352.18    12603.10   1033.34 o 
  -7   8  27    13140.39    12639.98    876.16 o 
  -5   8  27    10605.64    10429.75    524.64 o 
  -3   8  27     4339.31     4504.09    380.14 o 
  -1   8  27    26940.31    26847.19   1416.62 o 
   1   8  27    33389.68    33785.39   1134.60 o 
   3   8  27     6953.31     7324.48    405.37 o 
   5   8  27    11638.32    11202.49    674.61 o 
   7   8  27    10122.66     8712.69    844.12 o 
  -8   9  27     1379.90     1264.26    388.97 o 
  -6   9  27    10687.28    10961.11    511.98 o 
  -4   9  27     5296.94     5680.00    356.81 o 
  -2   9  27     4363.49     4475.11    383.58 o 
   0   9  27    14353.62    14279.39    796.93 o 
   2   9  27     6450.28     5989.41    386.73 o 
   4   9  27     4811.78     4548.32    452.18 o 
   6   9  27     8194.84     7502.35    810.33 o 
   8   9  27     1458.22     1775.92    481.11 o 
  -9  10  27     7830.58     8418.81    788.27 o 
  -7  10  27     3327.58     2485.81    445.84 o 
  -5  10  27     7195.03     6925.13    422.91 o 
  -3  10  27    26024.51    25052.54   1085.98 o 
  -1  10  27    17192.00    16769.21   1148.01 o 
   1  10  27    19367.39    19292.54    854.28 o 
   3  10  27    26322.28    26849.26   1124.93 o 
   5  10  27     7861.36     7390.46    558.92 o 
   7  10  27     2385.61     2764.70    552.01 o 
   9  10  27     9623.68     9952.96    907.23 o 
 -10  11  27     1201.86     2089.72    483.00 o 
  -8  11  27     9618.76     9033.88    790.98 o 
  -6  11  27     1922.67     2031.83    357.00 o 
  -4  11  27     7894.44     8042.88    458.07 o 
  -2  11  27      902.76     1201.33    323.02 o 
   0  11  27      546.65      339.36    320.70 o 
   2  11  27     1040.53     1392.26    282.58 o 
   4  11  27     6328.04     6468.71    566.38 o 
   6  11  27     1470.00     1226.80    501.25 o 
   8  11  27     8931.95     8188.59    857.00 o 
  10  11  27      703.51      825.79    581.34 o 
  -9  12  27     1056.38     1101.02    467.99 o 
  -7  12  27     3912.27     3822.73    556.41 o 
  -5  12  27     2529.89     2501.24    512.23 o 
  -3  12  27     7723.24     8067.50    579.23 o 
  -1  12  27     5713.44     5411.39    486.30 o 
   1  12  27     5400.20     5159.67    488.53 o 
   3  12  27     6032.00     6067.75    722.45 o 
   5  12  27     3356.44     3554.28    580.57 o 
   7  12  27     3390.13     4321.10    659.06 o 
   9  12  27     1765.00     1612.38    591.71 o 
  -8  13  27     4986.89     5413.22    658.94 o 
  -6  13  27     1913.75     2129.70    756.45 o 
  -4  13  27     9273.63     9709.45    680.60 o 
  -2  13  27     1143.59      999.57    422.96 o 
   0  13  27     4781.79     5247.14    628.35 o 
   2  13  27     1556.95     1580.52    365.73 o 
   4  13  27    11154.09    10094.54   1337.08 o 
   6  13  27     2938.88     3307.58    618.26 o 
   8  13  27     5260.66     5034.15    748.96 o 
  -7  14  27     1558.86     2155.11    751.59 o 
  -5  14  27     4380.97     4919.88   1146.07 o 
  -3  14  27     3260.65     3772.05    557.30 o 
  -1  14  27     5588.60     5579.65    753.66 o 
   1  14  27     5956.19     6556.77    575.68 o 
   3  14  27     2200.91     1772.50    563.58 o 
   5  14  27     4706.73     4551.96    694.90 o 
   7  14  27     1918.28     1268.30    592.19 o 
  -4  15  27     3070.41     3310.00    574.02 o 
  -2  15  27     2363.80     2418.37    693.45 o 
   0  15  27     8029.28     9295.38    872.49 o 
   2  15  27     2022.35     2319.16    583.51 o 
   4  15  27     3236.56     2403.25    612.04 o 
   0   0  28   265480.25   252321.94  18980.72 o 
  -2   2  28    54949.77    51965.45   2708.62 o 
   0   2  28     4136.35     4196.17    199.24 o 
   2   2  28    51761.16    48285.08   1702.42 o 
  -1   3  28     1774.89     2335.55    160.88 o 
   1   3  28     2448.17     3078.56    152.55 o 
  -4   4  28    79605.52    77093.87   6336.60 o 
  -2   4  28    11233.23    10843.88    487.94 o 
   0   4  28    70122.58    67632.55   1831.68 o 
   2   4  28    11261.71    11103.26    339.31 o 
   4   4  28    84228.50    83739.73   3135.77 o 
  -3   5  28    32795.16    31585.68   1497.88 o 
  -1   5  28     2514.58     2942.04    177.31 o 
   1   5  28     1511.35     1819.23    134.53 o 
   3   5  28    34235.38    34562.30   1008.35 o 
  -6   6  28     8539.96     7648.76    963.36 o 
  -4   6  28      668.32      786.68    213.80 o 
  -2   6  28     2201.46     2933.96    399.03 o 
   0   6  28       56.89      119.42    121.03 o 
   2   6  28     4715.96     5296.26    261.42 o 
   4   6  28      634.56      631.44    205.92 o 
   6   6  28     9362.12     9828.78   1038.11 o 
  -5   7  28    29844.28    28873.57   1290.53 o 
  -3   7  28     1271.23     1618.95    216.82 o 
  -1   7  28    27875.29    28813.91   1143.06 o 
   1   7  28    28768.45    27875.11    941.52 o 
   3   7  28      404.32      620.47    229.64 o 
   5   7  28    25682.11    23536.18   1284.32 o 
  -8   8  28     6988.71     5630.68    842.94 o 
  -6   8  28     5922.36     5243.30    544.38 o 
  -4   8  28    14284.29    14126.47    903.36 o 
  -2   8  28    19111.13    18783.79    946.34 o 
   0   8  28    16114.24    18216.65    721.25 o 
   2   8  28    19989.70    19913.34    863.07 o 
   4   8  28    15303.79    14760.96    826.54 o 
   6   8  28     5858.55     5431.79    592.33 o 
   8   8  28     7694.91     6897.17   1013.19 o 
  -7   9  28    20222.15    19745.79   1319.82 o 
  -5   9  28      409.42      274.90    182.36 o 
  -3   9  28    20872.06    19459.11    898.90 o 
  -1   9  28    15981.32    16312.45    820.04 o 
   1   9  28    15380.81    15682.88    750.10 o 
   3   9  28    17736.18    16531.47    820.92 o 
   5   9  28       68.94      205.52    296.68 o 
   7   9  28    22081.13    21549.58   1397.49 o 
 -10  10  28     2129.58     2632.64    722.52 o 
  -8  10  28      434.56      364.81    372.91 o 
  -6  10  28     5540.29     5924.65    604.32 o 
  -4  10  28     1261.07     1381.25    239.97 o 
  -2  10  28      964.14     1321.93    262.17 o 
   0  10  28     3995.88     4962.86    674.18 o 
   2  10  28      415.96      669.92    247.16 o 
   4  10  28     1703.79     1677.49    355.95 o 
   6  10  28     4503.79     5227.47    662.34 o 
   8  10  28      308.92      204.96    475.99 o 
  10  10  28     1560.83     1910.11    793.11 o 
  -9  11  28    10675.79    11105.81    935.18 o 
  -7  11  28      221.43      523.96    387.28 o 
  -5  11  28    12109.85    11334.33    734.39 o 
  -3  11  28     5103.70     5854.17    408.72 o 
  -1  11  28     8991.67     9049.06    973.74 o 
   1  11  28     8031.85     7862.71    506.92 o 
   3  11  28     5647.26     6354.95    522.74 o 
   5  11  28    12775.42    12247.71    967.32 o 
   7  11  28       95.49      560.78    501.71 o 
   9  11  28    11083.91    11662.64   1030.41 o 
 -10  12  28     1702.84     1758.97    513.61 o 
  -8  12  28      123.54     -271.20    473.38 o 
  -6  12  28     8901.32     8683.37    633.53 o 
  -4  12  28     1554.70     1462.73    357.55 o 
  -2  12  28    19991.09    21016.00   1136.25 o 
   0  12  28     7169.09     8417.86    723.73 o 
   2  12  28    20867.04    21905.88   1154.02 o 
   4  12  28     1456.11     1541.68    500.03 o 
   6  12  28     9256.20     8288.47   1025.65 o 
   8  12  28       62.73     -143.29    501.45 o 
  10  12  28     1560.73     1019.91    603.26 o 
  -7  13  28     6437.72     6011.02    669.38 o 
  -5  13  28      596.47      756.56    356.23 o 
  -3  13  28     5656.17     5393.04    516.06 o 
  -1  13  28     1491.77     1339.46    543.97 o 
   1  13  28     1943.87     2310.97    463.83 o 
   3  13  28     7177.57     6452.07    733.70 o 
   5  13  28      853.77      846.17    513.49 o 
   7  13  28     6078.60     5495.98    751.05 o 
  -6  14  28     3363.17     2532.98    772.35 o 
  -4  14  28     3115.73     3366.84    574.06 o 
  -2  14  28     2155.82     2106.30    520.86 o 
   0  14  28     3463.77     3851.82    720.45 o 
   2  14  28     2216.35     2959.99    581.23 o 
   4  14  28     3151.51     3365.96    635.56 o 
   6  14  28     2561.17     1761.81    601.67 o 
  -3  15  28      265.34      827.92    475.56 o 
  -1  15  28     1118.64     1354.96    506.72 o 
   1  15  28     1350.98     2126.51    559.34 o 
   3  15  28       84.42     -212.15    486.86 o 
   0   1  29    25998.90    26953.86    886.81 o 
  -1   2  29    14132.89    15406.15    657.02 o 
   1   2  29    14672.63    14827.39    460.00 o 
  -2   3  29    15406.47    14770.83    715.14 o 
   0   3  29     7825.33     8283.50    312.42 o 
   2   3  29    16990.57    17562.86    475.14 o 
  -3   4  29    18864.64    17989.98   1051.16 o 
  -1   4  29    34866.79    33042.60   1006.44 o 
   1   4  29    35686.37    34406.98    946.87 o 
   3   4  29    17527.26    16503.44    509.10 o 
  -4   5  29    12103.82    10473.39    914.45 o 
  -2   5  29     5942.19     5418.33    386.22 o 
   0   5  29     5931.27     5410.67    236.25 o 
   2   5  29     7193.27     7218.45    269.87 o 
   4   5  29    15388.31    15382.34    492.96 o 
  -5   6  29     4697.32     4104.11    450.13 o 
  -3   6  29    21690.15    20367.93   1008.60 o 
  -1   6  29    26520.18    25748.88   1042.36 o 
   1   6  29    27112.69    25810.72    865.36 o 
   3   6  29    21537.56    22050.19    812.96 o 
   5   6  29     2977.28     3237.73    377.66 o 
  -6   7  29     9304.45     8895.65    712.03 o 
  -4   7  29     3415.57     3442.60    309.34 o 
  -2   7  29      835.12     1254.04    209.17 o 
   0   7  29     2858.83     2852.25    293.95 o 
   2   7  29      955.65     1067.58    195.08 o 
   4   7  29     3453.38     3836.89    381.08 o 
   6   7  29     8351.15     7838.11    731.12 o 
  -7   8  29     2189.69     1981.30    418.22 o 
  -5   8  29    15869.66    14733.31    658.32 o 
  -3   8  29    17919.83    17006.60    807.68 o 
  -1   8  29    26201.37    25869.78   1043.68 o 
   1   8  29    24617.03    24436.85    939.31 o 
   3   8  29    14455.16    14640.24    737.73 o 
   5   8  29    14687.63    14008.41    839.62 o 
   7   8  29     3286.01     2725.96    519.48 o 
  -8   9  29     8474.48     7647.74    742.70 o 
  -6   9  29     6291.30     5712.88    604.52 o 
  -4   9  29     5233.64     5304.46    372.20 o 
  -2   9  29      391.92      851.87    235.24 o 
   0   9  29     1035.69     1182.10    211.74 o 
   2   9  29      488.51      714.32    247.65 o 
   4   9  29     3612.28     3821.76    441.81 o 
   6   9  29     7608.47     8156.26    738.42 o 
   8   9  29    10387.35    10745.40    890.09 o 
  -9  10  29     2561.20     2321.94    772.35 o 
  -7  10  29    10013.82     9167.91    813.27 o 
  -5  10  29     4773.08     4562.43    516.52 o 
  -3  10  29    11841.83    12323.28    580.09 o 
  -1  10  29    13437.74    13832.97    946.90 o 
   1  10  29    12393.39    12979.88    675.73 o 
   3  10  29     8658.22     9140.02    686.98 o 
   5  10  29     6312.50     6121.10    518.69 o 
   7  10  29    10908.74    10677.44    908.47 o 
   9  10  29     2433.82     2178.09    592.33 o 
 -10  11  29     1736.30     1229.17    478.49 o 
  -8  11  29     4752.76     4566.25    743.28 o 
  -6  11  29     6112.43     5983.58    637.40 o 
  -4  11  29     3198.12     3276.22    398.76 o 
  -2  11  29     1679.73     1915.87    406.02 o 
   0  11  29     2151.44     1979.39    338.97 o 
   2  11  29     1954.60     2234.97    315.89 o 
   4  11  29     3933.38     3310.18    434.35 o 
   6  11  29     5838.22     5438.29    700.85 o 
   8  11  29     3672.78     3770.50    647.03 o 
  10  11  29     1736.52     1698.08    607.26 o 
  -9  12  29     1600.18     2740.84    741.21 o 
  -7  12  29     3211.46     3504.87    553.47 o 
  -5  12  29     8528.87     8580.61    618.45 o 
  -3  12  29     6667.41     7241.13    569.78 o 
  -1  12  29     5894.82     5496.20    515.07 o 
   1  12  29     6938.90     6907.15    522.21 o 
   3  12  29     7345.01     6950.46    747.28 o 
   5  12  29     8748.93     7614.51    820.24 o 
   7  12  29     3134.88     3227.49    635.56 o 
   9  12  29     2039.57     2540.32    645.65 o 
  -8  13  29     2159.53     2803.97    549.83 o 
  -6  13  29     3616.90     3261.70    557.86 o 
  -4  13  29     2943.04     2980.06    439.81 o 
  -2  13  29     5836.51     4904.89    613.59 o 
   0  13  29     1759.22     1812.38    394.80 o 
   2  13  29     6094.78     4126.52    639.50 o 
   4  13  29     4021.27     4027.90    630.17 o 
   6  13  29     2827.65     2736.82    626.61 o 
   8  13  29     1482.07     1301.40    884.47 o 
  -5  14  29     1974.31     1611.80    614.56 o 
  -3  14  29     3160.21     3067.61    567.70 o 
  -1  14  29      725.75      384.34    452.54 o 
   1  14  29     1292.77     1846.61    404.83 o 
   3  14  29     3380.32     3425.89    619.85 o 
   5  14  29     2128.95     1871.83    590.52 o 
  -2  15  29     2716.36     2430.01    556.00 o 
   0  15  29     5741.16     5871.52    571.40 o 
   2  15  29     3488.22     3575.24    842.94 o 
  -1   1  30     8936.03     9118.72    759.89 o 
   1   1  30     6135.42     5644.60    334.58 o 
   0   2  30    74675.05    70052.48   2411.84 o 
  -3   3  30    28633.21    27356.16   2653.40 o 
  -1   3  30     5808.43     5887.16    317.63 o 
   1   3  30     4104.15     4227.02    200.60 o 
   3   3  30    34748.91    34887.78   1322.32 o 
  -2   4  30    40443.95    38972.11   1641.95 o 
   0   4  30     1636.09     1541.50    127.37 o 
   2   4  30    34745.34    34281.51    987.21 o 
  -5   5  30    23412.34    22435.54   1939.18 o 
  -3   5  30     7686.25     6673.29    644.45 o 
  -1   5  30    30174.02    29650.58    943.32 o 
   1   5  30    23866.61    23976.35    747.81 o 
   3   5  30     9961.80     9501.39    354.88 o 
   5   5  30    23406.52    22146.99   1378.02 o 
  -4   6  30    26062.15    25870.18   1541.50 o 
  -2   6  30     4578.61     4168.04    304.00 o 
   0   6  30    15350.73    16420.43    651.28 o 
   2   6  30     3323.52     3354.09    231.28 o 
   4   6  30    24281.98    25464.50   1267.40 o 
  -7   7  30    17724.75    16568.16   1781.39 o 
  -5   7  30     2329.67     2668.45    330.91 o 
  -3   7  30    30166.19    27171.31   1416.82 o 
  -1   7  30    16855.77    17121.98    737.88 o 
   1   7  30    15883.02    16391.33    672.49 o 
   3   7  30    36143.02    34955.55   1303.16 o 
   5   7  30     1694.85     1761.02    334.03 o 
   7   7  30    23844.98    24735.98   1951.64 o 
  -6   8  30     1427.69     1527.99    377.23 o 
  -4   8  30     4623.38     3814.69    598.66 o 
  -2   8  30     9661.24    10088.40    541.38 o 
   0   8  30     4550.97     4897.35    313.34 o 
   2   8  30    12001.10    12767.81    591.50 o 
   4   8  30     4144.94     4663.19    432.96 o 
   6   8  30     1000.00     1004.89    434.56 o 
  -9   9  30    21444.94    21700.56   1835.37 o 
  -7   9  30     3306.16     3977.37    728.75 o 
  -5   9  30    24294.67    23469.98    935.01 o 
  -3   9  30     4400.67     4644.78    383.14 o 
  -1   9  30    14366.78    13844.70    632.69 o 
   1   9  30    13225.57    12454.83    661.92 o 
   3   9  30     5569.17     5630.48    397.90 o 
   5   9  30    18637.57    18950.16   1140.65 o 
   7   9  30     3749.72     3803.41    601.84 o 
   9   9  30    18070.44    15924.54   1918.42 o 
  -8  10  30     1843.97     1654.07    457.94 o 
  -6  10  30     3421.52     3238.17    485.88 o 
  -4  10  30      342.68      325.20    213.92 o 
  -2  10  30     6332.85     6824.15    522.24 o 
   0  10  30     7833.57     9031.00    604.03 o 
   2  10  30     7691.07     8444.98    498.71 o 
   4  10  30      874.31      672.88    329.00 o 
   6  10  30     3512.34     3783.65    589.10 o 
   8  10  30     2176.31     1975.05    558.88 o 
  -9  11  30     1069.87      933.12    457.60 o 
  -7  11  30    18933.98    20673.20   1331.51 o 
  -5  11  30     2887.31     3612.61    420.26 o 
  -3  11  30    10545.60    10509.65    731.81 o 
  -1  11  30    15007.39    14757.37    930.72 o 
   1  11  30    11126.25    11017.23    653.75 o 
   3  11  30    12529.93    13106.54    779.64 o 
   5  11  30     2936.13     3542.32    599.24 o 
   7  11  30    19814.32    18799.57   1403.76 o 
   9  11  30      935.57     1011.41    570.95 o 
  -8  12  30     1957.09     1711.32    487.38 o 
  -6  12  30      917.85      697.09    427.15 o 
  -4  12  30     4939.52     5820.74    533.27 o 
  -2  12  30       24.68      338.76    354.87 o 
   0  12  30    10698.27    12494.41    768.73 o 
   2  12  30       93.23     -121.32    288.29 o 
   4  12  30     5479.05     5879.75    712.14 o 
   6  12  30      769.03      514.40    519.39 o 
   8  12  30     1917.06     2102.50    617.02 o 
  -7  13  30      427.10     -198.46    428.57 o 
  -5  13  30    11311.64    10904.44    733.30 o 
  -3  13  30      545.31      461.50    357.38 o 
  -1  13  30     3728.60     4202.02    567.56 o 
   1  13  30     1874.38     1968.07    488.71 o 
   3  13  30      824.59     1390.79    524.71 o 
   5  13  30     9617.10     9482.09    956.11 o 
   7  13  30      358.67      392.29    703.84 o 
  -4  14  30      758.21     1296.62    470.60 o 
  -2  14  30     9642.56     9718.13    865.31 o 
   0  14  30      947.70     1203.04    391.73 o 
   2  14  30     8850.33     8936.75    885.62 o 
   4  14  30     1417.83     1251.03    563.38 o 
  -1  15  30      836.50      815.47    457.60 o 
   1  15  30      694.27       49.83    643.63 o 
   0   1  31    31048.77    30409.53   1095.19 o 
  -1   2  31    32786.45    31997.61   1510.40 o 
   1   2  31    42862.61    42272.07   1157.56 o 
  -2   3  31    16255.88    16641.43    740.93 o 
   0   3  31    13595.81    12698.45    472.32 o 
   2   3  31    17725.83    17314.21    555.94 o 
  -3   4  31    13059.12    14183.37    844.06 o 
  -1   4  31     4474.69     4452.05    237.76 o 
   1   4  31     3262.25     3390.50    185.18 o 
   3   4  31    10824.60    11591.87    397.93 o 
  -4   5  31    14967.59    14160.66   1011.44 o 
  -2   5  31    17892.09    17454.97    741.26 o 
   0   5  31      460.06      618.21    143.47 o 
   2   5  31    13331.04    13199.12    495.07 o 
   4   5  31    16213.31    15980.73    533.00 o 
  -5   6  31    23305.04    23138.75   1609.03 o 
  -3   6  31    21205.83    19782.63    925.07 o 
  -1   6  31    17416.79    17689.47    689.54 o 
   1   6  31    13421.85    13751.26    614.85 o 
   3   6  31    19416.39    18938.46    753.68 o 
   5   6  31    27389.03    30093.13   1356.43 o 
  -6   7  31     6781.54     5839.13    566.48 o 
  -4   7  31    12976.61    11588.30    879.21 o 
  -2   7  31     2482.61     2538.91    288.46 o 
   0   7  31      744.76      845.80    189.77 o 
   2   7  31     3006.47     3602.03    267.55 o 
   4   7  31    13397.38    13022.00    755.92 o 
   6   7  31     5137.45     4880.81    596.03 o 
  -7   8  31     3554.92     3445.36    486.46 o 
  -5   8  31     5197.42     5382.98   1094.16 o 
  -3   8  31    17944.66    17210.34    876.41 o 
  -1   8  31    16869.66    16402.61    792.83 o 
   1   8  31    19631.86    20302.81    742.11 o 
   3   8  31    17522.67    17836.59    815.10 o 
   5   8  31     4455.18     4398.53    446.59 o 
   7   8  31     3262.11     3242.61    565.21 o 
  -8   9  31     2966.05     2584.84    496.21 o 
  -6   9  31     3515.16     3483.88    546.04 o 
  -4   9  31     1492.19     1766.60    242.64 o 
  -2   9  31     1136.45     1331.07    237.40 o 
   0   9  31     1931.36     2201.85    241.96 o 
   2   9  31     1593.81     1863.20    285.41 o 
   4   9  31     2427.92     2564.62    372.98 o 
   6   9  31     3946.65     3623.24    793.11 o 
   8   9  31     3534.56     3262.04    604.84 o 
  -9  10  31     4187.23     4182.36    589.83 o 
  -7  10  31     3007.74     3300.41    739.13 o 
  -5  10  31     6323.31     6754.42    526.57 o 
  -3  10  31    10428.04    11021.50    645.34 o 
  -1  10  31    23759.29    22644.26   1029.46 o 
   1  10  31    26299.44    26338.42   1085.93 o 
   3  10  31    10615.91    10887.81    720.21 o 
   5  10  31     6386.81     5782.58    545.55 o 
   7  10  31     2760.96     3377.25    594.53 o 
   9  10  31     4000.45     4341.21    698.74 o 
 -10  11  31     1581.54     1155.33    476.96 o 
  -8  11  31     8604.60     8641.33    804.38 o 
  -6  11  31     3381.71     3604.17    624.94 o 
  -4  11  31     2391.99     2867.98    457.73 o 
  -2  11  31      975.15     1238.55    295.12 o 
   0  11  31      117.77      196.02    292.78 o 
   2  11  31     1759.37     1987.73    324.91 o 
   4  11  31     1306.49     1641.67    400.53 o 
   6  11  31     3457.28     2554.12    583.78 o 
   8  11  31     8112.64     8821.16    909.71 o 
  10  11  31     1236.46      957.86    603.13 o 
  -7  12  31     5863.90     6668.85    925.99 o 
  -5  12  31     1250.19     1360.63    362.13 o 
  -3  12  31     4772.79     5418.61    489.73 o 
  -1  12  31     6388.47     6410.52    466.69 o 
   1  12  31     6145.82     5958.81    516.23 o 
   3  12  31     4139.46     3139.19    613.13 o 
   5  12  31     2457.86     1498.62    539.78 o 
   7  12  31     4610.78     4292.23    712.90 o 
  -6  13  31     3646.98     4473.83    625.02 o 
  -4  13  31     4458.39     4617.85    483.98 o 
  -2  13  31      945.68      939.80    458.72 o 
   0  13  31     5131.27     5843.30    546.20 o 
   2  13  31      453.72      527.36    622.86 o 
   4  13  31     4277.38     3375.94    649.15 o 
   6  13  31     4273.29     4556.24    708.32 o 
  -5  14  31     2686.25     3226.43    788.96 o 
  -3  14  31     3116.73     2993.96    555.43 o 
  -1  14  31     2985.34     3444.57    471.30 o 
   1  14  31     3182.60     3127.06    592.39 o 
   3  14  31     2627.30     2026.38    768.20 o 
   5  14  31     2528.02     2664.35    658.02 o 
   0   0  32    77516.42    79024.74   6062.54 o 
  -2   2  32    87924.40    87005.67   5229.37 o 
   0   2  32     3456.70     3663.50    215.94 o 
   2   2  32   101128.50   103721.16   4299.93 o 
  -1   3  32     4539.90     4183.01    326.19 o 
   1   3  32     6691.49     6497.15    262.59 o 
  -2   4  32     1756.40     1871.79    258.91 o 
   0   4  32    14219.61    13923.56    468.00 o 
   2   4  32     1728.21     1805.23    165.62 o 
   4   4  32    18550.87    20287.33    861.28 o 
  -3   5  32    30492.81    31379.97   1645.73 o 
  -1   5  32     5785.59     5489.50    651.93 o 
   1   5  32     3336.32     3315.78    205.59 o 
   3   5  32    26136.67    26507.55    850.50 o 
  -6   6  32    17250.91    17589.66   1739.86 o 
  -4   6  32     5091.37     5150.09    541.44 o 
  -2   6  32    32999.72    31214.23   1370.73 o 
   0   6  32     9784.76     9616.34    443.73 o 
   2   6  32    30204.35    28958.66    984.74 o 
   4   6  32     5148.01     5111.82    450.47 o 
   6   6  32    19436.31    20724.74   1827.07 o 
  -5   7  32    20043.74    20120.97   1324.23 o 
  -3   7  32     3904.17     3546.45    284.56 o 
  -1   7  32    17319.53    17390.31    690.89 o 
   1   7  32    13628.05    13486.05    625.54 o 
   3   7  32     2817.61     2703.23    302.04 o 
   5   7  32    22815.25    21840.31   1104.94 o 
  -8   8  32     2334.31     1445.04    606.25 o 
  -6   8  32      276.72      389.91    352.20 o 
  -4   8  32     7913.10     8863.72    479.04 o 
  -2   8  32     1805.72     1806.87    265.51 o 
   0   8  32     3066.93     2895.94    258.48 o 
   2   8  32     1384.44     1772.01    278.60 o 
   4   8  32     5205.22     6286.94    563.80 o 
   6   8  32      159.50      626.75    411.48 o 
   8   8  32     1281.31      759.89    693.45 o 
  -7   9  32    15775.46    14920.01   1393.14 o 
  -5   9  32     3146.42     2989.56    472.05 o 
  -3   9  32    12327.86    12582.77    717.75 o 
  -1   9  32     6369.59     6957.47    459.32 o 
   1   9  32     9793.63    10385.43    526.07 o 
   3   9  32    13516.87    13940.91    815.96 o 
   5   9  32     2575.63     2395.57    407.01 o 
   7   9  32    18791.58    19854.45   1253.50 o 
 -10  10  32       43.47      124.57    618.71 o 
  -8  10  32     3079.16     3104.17    531.36 o 
  -6  10  32     1427.98     2081.22    458.67 o 
  -4  10  32    10763.00    11229.20    677.18 o 
  -2  10  32    10161.26     9861.75    590.16 o 
   0  10  32    21805.32    21550.69   1113.18 o 
   2  10  32     8419.92     8586.35    548.93 o 
   4  10  32     9134.03     8689.17    682.33 o 
   6  10  32     1437.11     2339.47    551.16 o 
   8  10  32     2840.60     3016.33    631.20 o 
  10  10  32      142.13     -593.80    734.98 o 
  -9  11  32     8576.76     8760.96    826.44 o 
  -7  11  32     1160.79     1227.28    450.36 o 
  -5  11  32    12572.58    10541.28    913.83 o 
  -3  11  32     1766.03     2043.96    384.64 o 
  -1  11  32     5567.19     6226.00    509.75 o 
   1  11  32     5183.98     5801.50    504.38 o 
   3  11  32     2944.49     2813.18    458.52 o 
   5  11  32    13113.31    14397.60   1048.34 o 
   7  11  32     1019.12      825.05    544.49 o 
   9  11  32     8649.12     8788.64    943.22 o 
  -8  12  32     2412.21     2928.09    542.98 o 
  -6  12  32     1031.52     1628.15    481.11 o 
  -4  12  32     1768.76     1956.80    394.48 o 
  -2  12  32     4201.65     4588.42    404.16 o 
   0  12  32      785.43      957.34    341.92 o 
   2  12  32     3841.82     3138.49    463.24 o 
   4  12  32     1366.50     1173.88    534.66 o 
   6  12  32      654.48      979.35    557.50 o 
   8  12  32     2498.20     3266.15   1073.40 o 
  -5  13  32       83.35     -251.22    512.82 o 
  -3  13  32     5309.79     5409.61    532.13 o 
  -1  13  32     2463.52     2493.04    425.98 o 
   1  13  32     2042.05     3083.70    512.93 o 
   3  13  32     5651.74     5005.97    695.68 o 
   5  13  32        4.97     -496.33    504.84 o 
  -4  14  32     8092.89     8755.80    852.66 o 
  -2  14  32      509.78      194.46    362.77 o 
   0  14  32    12435.67    12745.73    837.77 o 
   2  14  32      370.73      789.30    496.59 o 
   4  14  32     9100.67     9599.22    943.65 o 
   0   1  33    19616.84    17582.00    673.85 o 
  -1   2  33     6452.89     6244.72    415.53 o 
   1   2  33     9539.08    10007.16    400.61 o 
  -2   3  33     5225.30     6065.26    328.42 o 
   0   3  33    15655.73    15130.89    550.40 o 
   2   3  33     3369.52     3268.87    211.14 o 
  -3   4  33    28073.75    27701.26   1512.01 o 
  -1   4  33    36401.29    37070.56   1449.64 o 
   1   4  33    34998.75    35668.75   1088.52 o 
   3   4  33    24902.73    24497.80    731.82 o 
  -4   5  33    16489.22    14903.90   1136.30 o 
  -2   5  33      839.13     1317.60    326.19 o 
   0   5  33    15917.12    16592.55    647.56 o 
   2   5  33      294.30      548.32    168.87 o 
   4   5  33    18351.85    19534.64    670.07 o 
  -5   6  33     2077.07     1733.58    444.31 o 
  -3   6  33    17112.72    17615.12   1081.85 o 
  -1   6  33    14933.12    16529.04    842.12 o 
   1   6  33    16191.73    16772.57    670.56 o 
   3   6  33    15067.07    15760.72    666.16 o 
   5   6  33     3706.61     3304.89    387.65 o 
  -6   7  33     4258.58     3911.49    618.71 o 
  -4   7  33     1189.20     1119.50    374.97 o 
  -2   7  33     3814.72     3053.51    289.63 o 
   0   7  33     9869.44    10603.73    490.32 o 
   2   7  33     2955.56     2745.24    259.60 o 
   4   7  33      960.65      633.08    314.33 o 
   6   7  33     3393.05     3388.71    532.92 o 
  -7   8  33     7244.54     5926.18    638.62 o 
  -5   8  33    15207.28    14607.22   1077.40 o 
  -3   8  33    10442.72    11305.46    576.65 o 
  -1   8  33    26458.26    27306.57   1381.26 o 
   1   8  33    28369.45    31208.99   1105.63 o 
   3   8  33     8631.52     8401.55    544.15 o 
   5   8  33    17283.24    17265.09    940.28 o 
   7   8  33     6980.40     7109.60    736.97 o 
  -8   9  33     3952.11     3560.14    600.03 o 
  -6   9  33     7936.41     7390.11    719.30 o 
  -4   9  33     4168.39     3558.99    423.65 o 
  -2   9  33     1832.20     1640.15    283.10 o 
   0   9  33     1817.08     2480.67    285.06 o 
   2   9  33     1772.82     1568.02    301.08 o 
   4   9  33     5145.69     4854.87    478.44 o 
   6   9  33     9408.58     9430.04    843.97 o 
   8   9  33     5022.88     3443.85    633.89 o 
  -9  10  33     1296.36     1315.64    469.35 o 
  -7  10  33     9341.81     9554.67    816.12 o 
  -5  10  33     3148.76     3538.82    514.80 o 
  -3  10  33    10601.37    10591.11    873.34 o 
  -1  10  33     2357.81     2512.17    294.81 o 
   1  10  33     3771.46     3589.40    355.67 o 
   3  10  33    10103.47    11477.46    752.08 o 
   5  10  33     3970.93     3406.00    459.58 o 
   7  10  33     7655.31     7996.98    865.64 o 
   9  10  33     1385.42     1445.58    602.10 o 
  -8  11  33     1432.74     1099.11    466.16 o 
  -6  11  33     6763.56     6826.29    689.84 o 
  -4  11  33     3530.73     2930.61    404.90 o 
  -2  11  33     3473.44     3522.21    517.74 o 
   0  11  33      519.08      972.24    329.00 o 
   2  11  33     2499.38     3046.40    462.31 o 
   4  11  33     2152.64     2370.28    431.49 o 
   6  11  33     6042.63     5597.88    746.25 o 
   8  11  33     1181.54      761.28    571.45 o 
  -7  12  33     3737.49     4315.99    593.11 o 
  -5  12  33     7248.22     7837.13    764.78 o 
  -3  12  33     6681.82     7705.53    596.96 o 
  -1  12  33     5516.84     5502.33    532.21 o 
   1  12  33     7519.47     8470.96    651.84 o 
   3  12  33     6570.85     5728.42    747.89 o 
   5  12  33     7002.64     7470.89   1092.09 o 
   7  12  33     2691.98     2166.04    649.77 o 
  -6  13  33     3022.33     2812.87    566.66 o 
  -4  13  33     1141.28      954.94    390.37 o 
  -2  13  33    10374.42    10597.05    728.48 o 
   0  13  33      146.84      226.08    358.77 o 
   2  13  33     9775.01     8890.34   1241.57 o 
   4  13  33     1113.89     1837.42    575.50 o 
   6  13  33     2989.41     2763.37    660.97 o 
  -3  14  33     1090.20     1369.73    492.40 o 
  -1  14  33     1910.68     2070.02    432.16 o 
   1  14  33     2195.59     2165.12    564.61 o 
   3  14  33      438.06     1324.62    722.52 o 
  -1   1  34     2609.10     2068.86    334.27 o 
   1   1  34     2840.21     2325.63    332.19 o 
   0   2  34    42468.81    46997.43   1658.24 o 
  -3   3  34    16196.15    16049.11   1283.10 o 
  -1   3  34     2331.96     1961.79    227.51 o 
   1   3  34     2349.22     1798.38    209.02 o 
   3   3  34    12423.56    11926.14    592.24 o 
  -2   4  34    30845.44    30024.12   1770.53 o 
   0   4  34     1133.10     1225.59    194.78 o 
   2   4  34    30186.82    30396.83    931.25 o 
  -5   5  34    23617.21    21858.35   2001.47 o 
  -3   5  34     1575.69     1480.46    347.93 o 
  -1   5  34    15749.58    15656.45   1233.27 o 
   1   5  34    14969.87    13915.75    589.78 o 
   3   5  34     1139.42     1138.82    173.76 o 
   5   5  34    24493.13    23885.08   1456.28 o 
  -4   6  34    16655.75    17056.50   1115.65 o 
  -2   6  34      991.12     1270.51    384.10 o 
   0   6  34    15623.41    14034.57    653.85 o 
   2   6  34     1687.71     1886.91    222.17 o 
   4   6  34    14907.69    16709.33    930.93 o 
  -7   7  34    17491.05    18660.98   1656.82 o 
  -5   7  34       31.01     -230.26    311.20 o 
  -3   7  34    24831.70    25884.72   1647.02 o 
  -1   7  34     5551.77     5057.50    407.64 o 
   1   7  34     6665.74     6684.00    395.59 o 
   3   7  34    26615.41    28196.85   1175.71 o 
   5   7  34       12.70     -187.93    300.06 o 
   7   7  34    15574.46    15741.83   1731.56 o 
  -6   8  34     2728.88     2930.77    483.81 o 
  -4   8  34     2710.04     2199.19    430.87 o 
  -2   8  34     8137.14     7439.55    459.23 o 
   0   8  34     1398.39     1437.78    244.27 o 
   2   8  34     6485.12     5880.19    378.21 o 
   4   8  34     3335.04     3637.32    425.35 o 
   6   8  34     4297.20     5395.57    633.71 o 
  -9   9  34    13257.27    13034.45   1320.47 o 
  -7   9  34      506.86      490.78    412.53 o 
  -5   9  34    15806.01    16409.43   1183.28 o 
  -3   9  34      739.43      471.35    372.59 o 
  -1   9  34    12773.55    13385.57    814.16 o 
   1   9  34    14715.70    17384.64    681.00 o 
   3   9  34      955.37      770.33    341.78 o 
   5   9  34    18038.97    19061.90   1028.96 o 
   7   9  34      356.74      -99.78    486.99 o 
   9   9  34     9820.31     8167.81   1320.47 o 
  -8  10  34     1587.43     1030.02    449.12 o 
  -6  10  34     1785.03      897.94    436.02 o 
  -4  10  34      321.51      534.93    312.23 o 
  -2  10  34     5359.92     5316.97    563.55 o 
   0  10  34     2243.92     1728.53    274.46 o 
   2  10  34     4536.33     3878.94    398.90 o 
   4  10  34      713.83     1051.42    375.69 o 
   6  10  34     2102.91     3006.11    585.81 o 
   8  10  34     1541.74     1193.17    565.23 o 
  -7  11  34    10000.52     9906.93   1262.34 o 
  -5  11  34      314.70      -91.98    397.74 o 
  -3  11  34     5402.10     6642.60    568.22 o 
  -1  11  34     2888.31     2899.72    395.21 o 
   1  11  34     3300.49     2969.49    405.26 o 
   3  11  34     6257.79     6988.53    600.44 o 
   5  11  34      499.18      313.93    505.42 o 
   7  11  34     8001.44     8409.58    903.59 o 
  -6  12  34     2466.15     2910.32    540.17 o 
  -4  12  34     6527.27     6687.45    568.54 o 
  -2  12  34      751.51      819.04    368.27 o 
   0  12  34    13457.96    13096.48    808.54 o 
   2  12  34     1071.34     1579.31    718.37 o 
   4  12  34     5416.60     5021.50    807.65 o 
   6  12  34     2184.00     2103.80    614.66 o 
  -5  13  34     3325.59     3410.86    582.17 o 
  -3  13  34     2087.71     2680.15    445.36 o 
  -1  13  34     1084.83     1896.87    411.32 o 
   1  13  34     1526.78     2653.40    734.98 o 
   3  13  34     2401.70     2772.64    614.55 o 
   5  13  34     2623.46     2746.07    645.43 o 
  -2  14  34     9260.21     9932.59   1224.96 o 
   0  14  34       44.96      -24.33    477.53 o 
   2  14  34     8893.85     9812.17   1283.10 o 
   0   1  35    15428.71    13852.36    639.94 o 
  -1   2  35     5723.32     5456.91    359.90 o 
   1   2  35     6795.60     5780.82    361.36 o 
  -2   3  35     4914.48     6029.32    950.90 o 
   0   3  35    46738.03    46176.25   1628.54 o 
   2   3  35     9066.50     9923.68    409.85 o 
  -3   4  35     9881.45    10253.19    868.58 o 
  -1   4  35    33900.67    33348.98   1401.39 o 
   1   4  35    34152.84    35757.86   1265.11 o 
   3   4  35    13530.65    13246.75    466.47 o 
  -4   5  35    14958.15    14247.37   1014.46 o 
  -2   5  35     2501.92     3009.52    452.61 o 
   0   5  35     5215.00     5385.77    341.48 o 
   2   5  35     2968.21     3376.68    242.24 o 
   4   5  35    14664.35    14941.00    576.88 o 
  -5   6  35    10968.50    10706.55    757.52 o 
  -3   6  35    10982.81    11444.92    864.08 o 
  -1   6  35     9280.47     9530.38    496.38 o 
   1   6  35     5546.62     6577.90    389.17 o 
   3   6  35    10809.13    11846.19    491.92 o 
   5   6  35     7328.97     6883.92    578.13 o 
  -6   7  35     3784.77     2990.43    687.23 o 
  -4   7  35    15835.26    13970.83   1024.74 o 
  -2   7  35      616.87      507.91    196.22 o 
   0   7  35     4468.59     5008.45    394.93 o 
   2   7  35     1091.95      919.23    211.59 o 
   4   7  35    16663.38    15973.18    879.70 o 
   6   7  35     4706.37     4840.73    601.90 o 
  -7   8  35     5549.92     5547.72    639.91 o 
  -5   8  35    13199.04    11445.15    901.29 o 
  -3   8  35    21757.69    21956.36   1378.53 o 
  -1   8  35    16663.21    16684.35    815.68 o 
   1   8  35    13831.43    14632.66    653.45 o 
   3   8  35    21063.93    21159.16   1137.07 o 
   5   8  35    11435.95    11687.52    886.12 o 
   7   8  35     7679.38     7472.18    760.46 o 
  -8   9  35     3209.79     3994.51    542.03 o 
  -6   9  35     3958.74     3350.97    543.17 o 
  -4   9  35      583.24      423.81    444.31 o 
  -2   9  35     4830.69     3938.74    600.02 o 
   0   9  35      472.99      624.14    238.82 o 
   2   9  35     4224.27     3868.55    375.66 o 
   4   9  35      332.37      310.85    353.25 o 
   6   9  35     4660.13     4456.62    643.37 o 
   8   9  35     2237.26     1311.99    928.07 o 
  -9  10  35     6994.75     7105.14    720.80 o 
  -7  10  35     2271.79     2673.56    504.93 o 
  -5  10  35     5064.77     5738.10    643.37 o 
  -3  10  35     1859.67     2067.58    466.75 o 
  -1  10  35     9865.98    10736.50    835.04 o 
   1  10  35     8574.17     9705.55    676.56 o 
   3  10  35     2857.95     2918.06    431.56 o 
   5  10  35     4804.88     5694.50    907.30 o 
   7  10  35     2650.18     3046.59    629.81 o 
   9  10  35     4385.60     5012.20    780.43 o 
  -8  11  35     3143.51     3188.77    565.08 o 
  -6  11  35     3296.04     3388.94    558.03 o 
  -4  11  35     1251.70     1422.84    379.40 o 
  -2  11  35     6277.86     7096.39    698.80 o 
   0  11  35       27.93      155.61    318.50 o 
   2  11  35     6905.91     7227.57    691.54 o 
   4  11  35     2347.56     2302.30    439.52 o 
   6  11  35     4511.58     4790.80    695.31 o 
   8  11  35     3651.13     3183.05    685.55 o 
  -7  12  35     2368.61     2084.83    538.50 o 
  -5  12  35     2922.66     2909.56    834.64 o 
  -3  12  35     7067.86     6917.99    621.42 o 
  -1  12  35    10205.39    10274.85    865.45 o 
   1  12  35     9652.50    10317.15    703.54 o 
   3  12  35     9459.61     9747.85    952.79 o 
   5  12  35     2505.53     2529.76    619.85 o 
  -4  13  35     1141.31     1660.70    494.59 o 
  -2  13  35     2886.67     3074.84    547.60 o 
   0  13  35     2292.55     3056.53    458.06 o 
   2  13  35     1894.89     1166.83    697.61 o 
   4  13  35     1085.41      962.54    565.67 o 
   0   0  36    10608.52    13337.58   1270.64 o 
  -2   2  36    42493.81    46021.99   2723.32 o 
   0   2  36     1326.14     1351.04    225.51 o 
   2   2  36    51501.27    51687.47   2732.04 o 
  -1   3  36    12429.83    10807.47    578.11 o 
   1   3  36    14054.02    12749.72    527.41 o 
  -4   4  36     6078.78     5830.00    930.14 o 
  -2   4  36       72.77      291.58    308.26 o 
   0   4  36    41263.90    41211.28   1646.88 o 
   2   4  36       74.17       75.90    171.85 o 
   4   4  36    10021.37     9420.84    566.90 o 
  -3   5  36     7819.79     6918.83    626.46 o 
  -1   5  36    10359.90     8829.74    689.54 o 
   1   5  36     9394.77     8067.64    457.20 o 
   3   5  36     6024.29     6281.09    336.85 o 
  -6   6  36     2241.25     2275.53    606.25 o 
  -4   6  36     2162.17     2607.07    447.71 o 
  -2   6  36    32125.42    30566.91   1887.97 o 
   0   6  36     5953.52     5948.99    418.74 o 
   2   6  36    32785.93    32529.53   1178.27 o 
   4   6  36     2183.18     2438.14    311.56 o 
   6   6  36     1197.05     1773.08    664.39 o 
  -5   7  36    19781.80    19567.70   1300.73 o 
  -3   7  36     5696.33     4468.84    543.10 o 
  -1   7  36     5335.02     4747.21    370.25 o 
   1   7  36     4237.35     4506.91    315.48 o 
   3   7  36     5313.43     5053.01    384.09 o 
   5   7  36    19749.92    20256.46   1089.37 o 
  -8   8  36      671.09      660.24    610.41 o 
  -6   8  36       24.14      249.93    388.97 o 
  -4   8  36     3536.65     3236.72    503.04 o 
  -2   8  36     1983.80     1875.53    434.08 o 
   0   8  36     5737.92     5229.63    417.02 o 
   2   8  36     1692.17     1527.86    251.78 o 
   4   8  36     2047.73     2358.77    408.37 o 
   6   8  36       62.53      439.94    475.64 o 
   8   8  36      224.82      448.46    734.98 o 
  -7   9  36    15247.65    14322.50   1071.12 o 
  -5   9  36     1835.43     1555.01    439.26 o 
  -3   9  36    14700.57    15511.78   1106.94 o 
  -1   9  36     1611.58     1337.08    422.69 o 
   1   9  36     2113.48     2691.83    281.10 o 
   3   9  36    14596.38    15894.82    932.83 o 
   5   9  36     1767.72     1778.86    410.59 o 
   7   9  36    15434.57    15602.04   1191.02 o 
  -8  10  36     1216.43     1239.28    472.70 o 
  -6  10  36     2405.13     2273.17    510.87 o 
  -4  10  36     6868.22     6403.77    692.87 o 
  -2  10  36     2211.82     2428.52    450.78 o 
   0  10  36     8905.55     8397.26    755.35 o 
   2  10  36     1536.91     1160.83    382.42 o 
   4  10  36     7123.98     7363.25    614.13 o 
   6  10  36     3361.64     3524.96    629.77 o 
   8  10  36     1403.94     1659.02    598.08 o 
  -7  11  36      275.79      590.28    456.67 o 
  -5  11  36    11055.65    11642.03   1137.76 o 
  -3  11  36      733.46     1353.12    368.45 o 
  -1  11  36     7353.52     8513.94    764.84 o 
   1  11  36     7484.54     8305.02    623.05 o 
   3  11  36      221.53      119.55    375.68 o 
   5  11  36    11498.21    11819.12   1032.03 o 
   7  11  36      426.70      216.48    553.42 o 
  -6  12  36     1799.73     1972.63    522.64 o 
  -4  12  36      113.92      303.33    441.72 o 
  -2  12  36     3568.29     3020.18    452.54 o 
   0  12  36     2071.28     1805.07    477.63 o 
   2  12  36     4203.90     4382.54    604.18 o 
   4  12  36      130.47      197.99    525.16 o 
   6  12  36     1990.12     1673.87    628.34 o 
  -3  13  36     5171.27     5649.50    735.55 o 
  -1  13  36     2025.73     2956.09    561.57 o 
   1  13  36     1677.51     1528.09    722.52 o 
   3  13  36     5005.90     6128.98   1004.89 o 
   0   1  37     1254.01     1109.66    228.62 o 
  -1   2  37    19010.42    18818.48    852.72 o 
   1   2  37    19960.98    20026.66    853.54 o 
  -2   3  37    15153.69    15066.40    701.15 o 
   0   3  37     4417.65     4295.47    331.97 o 
   2   3  37    14581.80    14971.41    634.54 o 
  -3   4  37     2964.81     3462.41    462.39 o 
  -1   4  37    17400.11    17369.66    878.42 o 
   1   4  37    16028.81    16097.58    675.96 o 
   3   4  37     2757.09     3384.23    288.15 o 
  -4   5  37     4591.08     4808.61    522.62 o 
  -2   5  37     9005.78     8996.46    660.57 o 
   0   5  37     3147.96     3814.69    475.56 o 
   2   5  37     6172.20     6384.91    344.54 o 
   4   5  37     2929.75     2732.50    249.26 o 
  -5   6  37     5257.75     5213.34    603.38 o 
  -3   6  37    19239.63    18456.67   1302.09 o 
  -1   6  37    22691.29    24423.06   1486.57 o 
   1   6  37    20217.80    20420.75    927.94 o 
   3   6  37    21763.41    21060.89    814.26 o 
   5   6  37     5831.51     5769.58    512.64 o 
  -6   7  37     7735.29     7495.26    704.62 o 
  -4   7  37     1097.76      508.63    396.09 o 
  -2   7  37     5135.44     5394.80    625.08 o 
   0   7  37      248.38      497.63    235.81 o 
   2   7  37     6302.84     7024.91    394.53 o 
   4   7  37     1976.44     1566.50    394.19 o 
   6   7  37     7278.41     7471.87    763.35 o 
  -7   8  37     2888.96     3101.54    519.68 o 
  -5   8  37     8476.57     8292.53    748.72 o 
  -3   8  37     6038.21     5881.89    676.68 o 
  -1   8  37     7291.77     7537.45    697.34 o 
   1   8  37     7137.31     7586.91    470.05 o 
   3   8  37     8813.00     8554.71    610.54 o 
   5   8  37     8098.93     8314.39    654.49 o 
   7   8  37     3086.16     3081.96    598.45 o 
  -8   9  37     6331.42     7122.63    705.93 o 
  -6   9  37     2399.60     1730.30    462.56 o 
  -4   9  37     3309.44     3700.19    536.72 o 
  -2   9  37     2471.68     1606.20    440.17 o 
   0   9  37       33.89      183.48    380.03 o 
   2   9  37     2047.20     1756.43    327.97 o 
   4   9  37     2818.46     3052.71    455.89 o 
   6   9  37     1320.53      791.37    524.38 o 
   8   9  37     4867.30     5232.04    795.19 o 
  -7  10  37     5202.13     4352.11    634.04 o 
  -5  10  37     8570.82     7549.52    759.87 o 
  -3  10  37     8924.69    10008.86    889.54 o 
  -1  10  37     7916.38     8719.57    794.24 o 
   1  10  37     8595.05     9585.75    658.43 o 
   3  10  37    10537.17    11634.33    773.96 o 
   5  10  37     7896.89     8443.38    845.41 o 
   7  10  37     6713.86     7268.06    793.07 o 
  -6  11  37     2084.43     2147.39    525.67 o 
  -4  11  37     5695.77     4960.60    633.49 o 
  -2  11  37      765.51     1059.15    435.84 o 
   0  11  37     6008.97     6857.32    706.15 o 
   2  11  37     1097.58      847.42    462.28 o 
   4  11  37     4624.56     4639.11    548.75 o 
   6  11  37     2498.75     2125.82    634.83 o 
  -5  12  37     2502.08     3119.69    569.46 o 
  -3  12  37     2676.28     2357.79    429.37 o 
  -1  12  37     4202.84     5245.39    624.09 o 
   1  12  37     2538.16     3475.20    586.89 o 
   3  12  37     2718.42     2618.90    477.28 o 
   5  12  37     2387.05     3400.37    672.10 o 
  -2  13  37     1766.97     2409.59    532.43 o 
   0  13  37     1600.20     1827.74    536.02 o 
   2  13  37     1519.35     1768.93    730.83 o 
  -1   1  38     5771.96     6175.80    567.88 o 
   1   1  38     6872.82     6668.26    585.64 o 
   0   2  38    39559.61    39859.57   1606.44 o 
  -3   3  38    10324.41     9010.76    975.82 o 
  -1   3  38     2887.24     3594.34    322.41 o 
   1   3  38     3684.01     4068.15    326.44 o 
   3   3  38     7829.35     7806.85    550.89 o 
  -2   4  38    23071.40    23886.62   1501.85 o 
   0   4  38      291.75      260.57    226.98 o 
   2   4  38    24510.91    24653.15    941.05 o 
  -5   5  38    24588.04    23880.58   2225.70 o 
  -3   5  38     3911.94     3099.90    493.26 o 
  -1   5  38     8979.30     9783.53   1237.42 o 
   1   5  38    12500.35    12820.93    717.85 o 
   3   5  38     3339.50     3782.75    271.32 o 
   5   5  38    24769.68    26255.32   1503.23 o 
  -4   6  38     6593.51     6157.97    676.84 o 
  -2   6  38     1165.34     1395.57    425.62 o 
   0   6  38    13619.51    13278.21    954.25 o 
   2   6  38     1360.32     1473.69    255.31 o 
   4   6  38     6745.60     7084.23    454.53 o 
  -7   7  38    22694.87    20670.76   1914.27 o 
  -5   7  38     1674.44     1591.48    450.78 o 
  -3   7  38    18865.88    17872.19   1153.92 o 
  -1   7  38     2901.21     2607.92    473.86 o 
   1   7  38     4086.94     4451.29    344.88 o 
   3   7  38    15579.61    16308.56    800.90 o 
   5   7  38     2061.62     2331.91    417.81 o 
   7   7  38    18658.19    19831.97   1989.01 o 
  -6   8  38     4282.11     4368.14    586.69 o 
  -4   8  38      959.44     1151.48    430.15 o 
  -2   8  38     2753.35     2727.03    496.90 o 
   0   8  38     5001.43     4660.26    552.16 o 
   2   8  38     3163.06     3406.73    362.61 o 
   4   8  38     1370.66      942.07    384.97 o 
   6   8  38     4624.72     5146.64    677.58 o 
  -9   9  38     7240.99     6569.13   1063.02 o 
  -7   9  38     1042.02      632.93    449.21 o 
  -5   9  38    13050.71    12326.27   1023.11 o 
  -3   9  38     5104.90     5519.50    608.37 o 
  -1   9  38    11973.33    11646.05    964.54 o 
   1   9  38    13729.41    14613.21    992.32 o 
   3   9  38     3940.92     4585.33    516.88 o 
   5   9  38    15767.42    14782.96    893.60 o 
   7   9  38     1008.22     1074.07    559.20 o 
   9   9  38     7908.59     9479.98   1308.01 o 
  -8  10  38     1130.54      847.06    470.71 o 
  -6  10  38      700.39      534.60    442.90 o 
  -4  10  38     1938.61     1788.77    494.69 o 
  -2  10  38     6088.50     6321.97    673.05 o 
   0  10  38      387.81      503.38    413.85 o 
   2  10  38     5957.75     6879.03    601.66 o 
   4  10  38     2397.15     2852.48    481.59 o 
   6  10  38     1203.35      567.89    549.22 o 
   8  10  38      848.16      540.41    582.39 o 
  -5  11  38      205.71      -31.42    427.45 o 
  -3  11  38     7408.64     8196.65    772.16 o 
  -1  11  38     3750.00     4167.43    599.54 o 
   1  11  38     4748.93     5983.77    638.58 o 
   3  11  38     6168.00     5919.01    606.38 o 
   5  11  38      439.23     -249.47    524.35 o 
  -4  12  38     4625.65     5301.04    652.80 o 
  -2  12  38      450.19      423.22    377.84 o 
   0  12  38     6162.95     7072.57    736.97 o 
   2  12  38      534.58      610.41    472.73 o 
   4  12  38     4433.54     4166.98    710.63 o 
   0   1  39     4436.03     5123.29    365.63 o 
  -1   2  39    13944.59    13899.37    681.35 o 
   1   2  39    13755.30    14538.76    689.06 o 
  -2   3  39     5530.79     5721.33    407.30 o 
   0   3  39    14037.49    15445.05    729.50 o 
   2   3  39     6695.34     6665.94    418.06 o 
  -3   4  39     6763.38     6410.47    646.59 o 
  -1   4  39    10755.02    11164.69    689.69 o 
   1   4  39    11356.08    11656.92    535.67 o 
   3   4  39     7753.15     7382.76    491.47 o 
  -4   5  39     2895.60     2892.86    502.07 o 
  -2   5  39     6103.70     5965.84    653.26 o 
   0   5  39     1570.08     1423.24    382.49 o 
   2   5  39     9277.86     8899.12    574.14 o 
   4   5  39     3764.06     3878.83    316.15 o 
  -5   6  39    10872.81    11614.77    928.07 o 
  -3   6  39    10061.43    10262.82    845.61 o 
  -1   6  39    10964.36     9159.30    874.75 o 
   1   6  39    14041.57    13549.22    628.72 o 
   3   6  39    10178.04    11128.01    598.01 o 
   5   6  39     7798.33     7470.58    642.93 o 
  -6   7  39     1876.87     1471.64    448.78 o 
  -4   7  39     1620.32     1644.19    435.66 o 
  -2   7  39      501.27      393.54    386.38 o 
   0   7  39      899.74      885.66    380.86 o 
   2   7  39      342.61      521.91    328.07 o 
   4   7  39     1300.22     1823.20    400.73 o 
   6   7  39     1840.70     1800.21    531.90 o 
  -7   8  39     9008.28     9345.95    829.47 o 
  -5   8  39     4811.96     5444.34    672.69 o 
  -3   8  39     9760.46     8763.62    758.97 o 
  -1   8  39    12242.64    11778.90    852.93 o 
   1   8  39     9506.96     8426.45    791.11 o 
   3   8  39     7744.65     7439.89    628.62 o 
   5   8  39     5459.25     5591.20    559.86 o 
   7   8  39     8484.85     9068.21   1100.39 o 
  -8   9  39     1124.46     1564.19    488.87 o 
  -6   9  39     3630.17     3607.21    596.86 o 
  -4   9  39      535.23      678.42    434.08 o 
  -2   9  39      796.94     1595.21    455.72 o 
   0   9  39     2523.15     2919.16    510.27 o 
   2   9  39      544.58      830.98    466.58 o 
   4   9  39      609.22      319.98    394.44 o 
   6   9  39     4801.35     5763.23    713.05 o 
   8   9  39     1503.05     1126.54    583.22 o 
  -7  10  39     1700.75     1640.25    513.81 o 
  -5  10  39     6709.22     6461.24    726.35 o 
  -3  10  39     7795.98     7151.93    726.71 o 
  -1  10  39     7957.81     8489.76    774.89 o 
   1  10  39     6834.83     7874.70    751.51 o 
   3  10  39     6649.01     6731.13    621.61 o 
   5  10  39     7401.66     7974.87    843.85 o 
   7  10  39     2139.89     2141.85    636.16 o 
  -6  11  39      978.27     1166.79    662.31 o 
  -4  11  39     2777.88     2529.73    550.86 o 
  -2  11  39     2126.47     2374.79    600.02 o 
   0  11  39     1427.00     1415.00    470.98 o 
   2  11  39     2172.97     2309.44    522.42 o 
   4  11  39     3794.26     4610.80    536.36 o 
   6  11  39      883.97      732.47    882.39 o 
  -3  12  39     4260.80     4989.16    657.63 o 
  -1  12  39     2999.62     3021.05    474.48 o 
   1  12  39     4340.94     4671.47    905.23 o 
   3  12  39     4214.16     5248.75    683.97 o 
   0   0  40    54246.96    48085.05   3832.69 o 
  -2   2  40    20883.22    19944.72   1146.59 o 
   0   2  40     3383.91     3708.91    332.11 o 
   2   2  40    13265.87    13067.67   1544.70 o 
  -1   3  40     5852.74     6410.15    413.85 o 
   1   3  40     4133.85     5225.31    397.34 o 
  -4   4  40    27833.76    28954.84   2246.46 o 
  -2   4  40     4362.65     4497.40    705.91 o 
   0   4  40    53620.99    54688.12   2166.99 o 
   2   4  40     4318.35     3667.41    402.46 o 
   4   4  40    22894.03    23222.42   1563.36 o 
  -3   5  40     7363.42     6909.93    734.05 o 
  -1   5  40     2920.95     4183.67    537.33 o 
   1   5  40     4283.72     5050.01    452.59 o 
   3   5  40    10572.21    10076.32    649.27 o 
  -6   6  40     2577.08     3218.13    697.61 o 
  -4   6  40      851.78      696.71    407.63 o 
  -2   6  40     4900.53     6593.45    678.24 o 
   0   6  40       83.21        4.41    335.42 o 
   2   6  40     5457.43     7197.24    557.06 o 
   4   6  40      830.81      913.89    358.42 o 
   6   6  40      775.03      614.56    693.45 o 
  -5   7  40    13614.59    12025.48    938.09 o 
  -3   7  40     3431.81     4113.35    676.84 o 
  -1   7  40     3967.72     3644.13    546.13 o 
   1   7  40     6210.62     6151.97    608.62 o 
   3   7  40     4419.30     4908.21    507.69 o 
   5   7  40    13158.59    12574.27    808.17 o 
  -8   8  40     3998.51     3475.58    801.42 o 
  -6   8  40     3233.28     4009.50    575.47 o 
  -4   8  40     6199.05     5339.32    697.34 o 
  -2   8  40    12823.81    12887.20    978.03 o 
   0   8  40    16362.69    18421.16   1233.11 o 
   2   8  40    12718.83    13302.96   1041.22 o 
   4   8  40     8408.14     9670.01    668.31 o 
   6   8  40     3024.62     3427.53    622.29 o 
   8   8  40     3541.98     2242.31    901.08 o 
  -7   9  40    11120.79    11971.97    989.03 o 
  -5   9  40     1004.90     1161.99    462.14 o 
  -3   9  40     9888.14     8326.02    775.01 o 
  -1   9  40     4409.45     5209.45    915.61 o 
   1   9  40     3412.28     4167.14    583.51 o 
   3   9  40     8755.61     7820.74    653.78 o 
   5   9  40     1419.67     1770.02   1019.42 o 
   7   9  40    11316.79    11739.70   1053.65 o 
  -6  10  40      913.90     1349.32    497.63 o 
  -4  10  40      597.97      687.21    451.08 o 
  -2  10  40      478.00      134.57    431.85 o 
   0  10  40     1222.08     1831.72    608.33 o 
   2  10  40      348.67      689.30    656.08 o 
   4  10  40      373.22      218.81    416.75 o 
   6  10  40      808.40      855.07    576.29 o 
  -5  11  40     9804.73    10705.52    929.28 o 
  -3  11  40     1349.82     1767.87    498.92 o 
  -1  11  40     6632.12     6653.48    722.48 o 
   1  11  40     5791.17     6432.10   1021.50 o 
   3  11  40      629.56      145.61    419.17 o 
   5  11  40     9229.09     9562.58    981.33 o 
  -2  12  40     7877.72     8289.86    807.70 o 
   0  12  40       46.67      -60.54    442.15 o 
   2  12  40     7803.98     8084.77   1170.98 o 
   0   1  41     3339.42     4490.78    365.00 o 
  -1   2  41    18150.78    20984.59    857.43 o 
   1   2  41    14061.25    16256.83    837.12 o 
  -2   3  41    13604.93    13099.75    704.82 o 
   0   3  41    11249.63    12709.49    650.35 o 
   2   3  41     9100.17     9360.07    579.35 o 
  -3   4  41     1428.14     1204.20    402.76 o 
  -1   4  41     8640.88     7947.68    566.73 o 
   1   4  41     7874.14     7828.75    577.87 o 
   3   4  41      846.19      571.60    311.05 o 
  -4   5  41    10551.59    11208.62    865.45 o 
  -2   5  41     3367.77     3454.77    654.01 o 
   0   5  41      563.06      602.82    378.97 o 
   2   5  41     2369.23     2192.92    374.96 o 
   4   5  41     9269.32    10232.91    608.41 o 
  -5   6  41     5284.78     5909.34    653.30 o 
  -3   6  41    14117.37    14081.41   1097.95 o 
  -1   6  41     7164.99     6382.14    710.06 o 
   1   6  41     8334.36     7170.64    670.80 o 
   3   6  41    17409.43    18075.00   1167.07 o 
   5   6  41     5513.60     5525.51   1030.29 o 
  -6   7  41     5613.05     4976.77    657.22 o 
  -4   7  41     2274.40     2466.08    507.33 o 
  -2   7  41     3702.36     3846.14    555.43 o 
   0   7  41     2696.77     2643.07    490.70 o 
   2   7  41     4043.57     3840.95    458.88 o 
   4   7  41     2141.48     2979.55    455.27 o 
   6   7  41     5992.73     7141.65    761.60 o 
  -7   8  41      829.95      823.51    466.16 o 
  -5   8  41     4942.34     4355.51    623.90 o 
  -3   8  41     5558.32     5235.70    663.41 o 
  -1   8  41     7745.66     7501.77    724.60 o 
   1   8  41     8148.46     7096.64    700.06 o 
   3   8  41     8013.77     8657.18    782.40 o 
   5   8  41     5279.10     5874.18    561.35 o 
   7   8  41      784.59      790.82    550.53 o 
  -6   9  41     1802.50     1988.26    502.07 o 
  -4   9  41     1615.15     2228.40    517.74 o 
  -2   9  41     1117.30     1256.11    458.05 o 
   0   9  41        8.49      303.13    420.34 o 
   2   9  41      861.42      934.29    672.69 o 
   4   9  41      868.98      889.04    424.88 o 
   6   9  41     1095.57     1143.93    566.51 o 
  -5  10  41     2789.55     2709.96    548.48 o 
  -3  10  41     7018.43     7690.98    773.65 o 
  -1  10  41     8594.89     9233.14    839.53 o 
   1  10  41     8709.23     9504.89   1224.96 o 
   3  10  41     7294.54     8224.22   1158.53 o 
   5  10  41     1903.36     1983.26   1195.90 o 
  -4  11  41     2925.84     2989.93    570.95 o 
  -2  11  41      224.83     -211.75    396.39 o 
   0  11  41     1282.17     1752.47    509.28 o 
   2  11  41      155.36     -348.80    643.63 o 
   4  11  41     2971.17     3604.09    646.89 o 
  -1   1  42     3782.61     3861.19    503.40 o 
   1   1  42     2697.41     3465.19    493.28 o 
   0   2  42    24516.96    21651.52    965.37 o 
  -3   3  42    11415.72    12631.67   1366.15 o 
  -1   3  42     1972.27     2654.75    315.68 o 
   1   3  42     1632.05     2324.65    314.61 o 
   3   3  42    13080.86    14127.34    976.13 o 
  -2   4  42    17083.27    17240.24   1130.39 o 
   0   4  42      218.76      186.65    294.19 o 
   2   4  42    15669.30    15433.33    889.30 o 
  -5   5  42    15782.03    15467.77   1499.02 o 
  -3   5  42      814.63     1115.84    421.28 o 
  -1   5  42     7825.11     8149.10    732.37 o 
   1   5  42     7017.08     8551.34    748.30 o 
   3   5  42     1359.67     1175.14    597.95 o 
   5   5  42    13621.96    13771.12   1089.73 o 
  -4   6  42     7915.19     8976.08    948.83 o 
  -2   6  42      552.16      215.05    388.90 o 
   0   6  42     7809.54     9370.16    809.61 o 
   2   6  42      684.71      714.20    342.06 o 
   4   6  42     9165.55     9724.91    845.99 o 
  -7   7  42    13715.97    13690.53   1536.40 o 
  -5   7  42     1398.91     1269.86    469.55 o 
  -3   7  42    11857.72    11598.86    973.19 o 
  -1   7  42     7255.42     7742.37    714.85 o 
   1   7  42     5868.22     6647.35    759.89 o 
   3   7  42    13119.50    12768.79   1011.72 o 
   5   7  42      909.20     1033.30    418.86 o 
   7   7  42    15623.63    15011.01   1648.51 o 
  -6   8  42     2507.25     2082.16    560.58 o 
  -4   8  42      825.56      842.00    465.05 o 
  -2   8  42     3016.64     3341.00    546.11 o 
   0   8  42     2336.58     2661.29    513.89 o 
   2   8  42     3319.31     3961.41    797.26 o 
   4   8  42      657.60      840.92    511.48 o 
   6   8  42     2405.96     2466.60    614.88 o 
  -5   9  42     9285.06     8603.26    825.06 o 
  -3   9  42     1087.10     1570.62    497.52 o 
  -1   9  42     7013.44     7265.61    708.72 o 
   1   9  42     5021.56     5046.64    654.06 o 
   3   9  42     1645.65     2332.25    699.68 o 
   5   9  42     7365.54     7842.54    857.48 o 
  -4  10  42     1956.69     3198.86    574.06 o 
  -2  10  42     4634.65     4482.40    622.29 o 
   0  10  42     2738.88     4111.66    602.49 o 
   2  10  42     4447.09     4933.08    946.75 o 
   4  10  42     1308.59     2379.49    495.34 o 
  -1  11  42     2882.15     3412.18    580.39 o 
   1  11  42     3202.28     2935.76    880.31 o 
   0   1  43      647.27     1367.27    288.63 o 
  -1   2  43    14323.31    15655.17    737.57 o 
   1   2  43    13065.76    14046.89    726.55 o 
  -2   3  43     7346.57     8853.36    739.77 o 
   0   3  43      921.40      815.24    277.54 o 
   2   3  43     7259.03     7537.60    773.76 o 
  -3   4  43     7468.11     8172.61    955.06 o 
  -1   4  43     4840.71     4529.01    579.23 o 
   1   4  43     6622.66     6075.81    506.25 o 
   3   4  43     7441.38     7782.52    896.92 o 
  -4   5  43      923.79     1058.24    508.67 o 
  -2   5  43     7478.20     6855.11    729.61 o 
   0   5  43      162.10      -28.94    371.35 o 
   2   5  43     9232.71     9309.56    762.04 o 
   4   5  43     1492.73     1656.82    697.61 o 
  -5   6  43     7256.60     7636.46    806.88 o 
  -3   6  43     9524.15     8501.11    797.27 o 
  -1   6  43    18182.16    18185.55   1249.35 o 
   1   6  43    18684.55    18767.95   1253.39 o 
   3   6  43     8021.48     7912.76   1696.26 o 
   5   6  43     9072.04    11398.70    906.93 o 
  -6   7  43     2019.00     1989.94    886.54 o 
  -4   7  43     1450.88     1708.37    481.43 o 
  -2   7  43     2758.58     3014.82    532.62 o 
   0   7  43      691.96     1038.43    453.07 o 
   2   7  43     2413.33     2528.83    768.20 o 
   4   7  43      515.01      778.72    504.62 o 
   6   7  43     1716.44     1957.82    585.33 o 
  -7   8  43     6575.64     7055.64    759.01 o 
  -5   8  43      831.19      970.18    480.01 o 
  -3   8  43     4628.92     4228.13    594.45 o 
  -1   8  43     5967.06     5786.50    680.27 o 
   1   8  43     6561.02     6594.02    905.23 o 
   3   8  43     2702.27     2194.64    562.20 o 
   5   8  43     1475.55     1335.07    554.10 o 
   7   8  43     5824.89     7001.73   1393.14 o 
  -6   9  43     4007.59     3947.47    705.91 o 
  -4   9  43     2454.60     3741.67    579.15 o 
  -2   9  43     1505.92     1669.17    660.24 o 
   0   9  43     1361.31     1708.58    707.99 o 
   2   9  43     2199.94     1856.13    759.89 o 
   4   9  43     2765.51     3080.82    637.90 o 
   6   9  43     3762.38     3743.97    703.18 o 
  -3  10  43     8130.57     9694.89    857.36 o 
  -1  10  43     4914.23     4067.38    623.07 o 
   1  10  43     6272.81     5742.80    971.67 o 
   3  10  43     7375.26     7150.47   1166.83 o 
   0   0  44    32274.14    33098.96   2782.12 o 
  -2   2  44    25986.74    26619.68   1540.02 o 
   0   2  44      247.47      331.18    269.05 o 
   2   2  44    22384.57    22271.52   1512.07 o 
  -1   3  44     2241.24     2943.18    349.42 o 
   1   3  44     1724.02     1785.55    316.15 o 
  -4   4  44    16400.50    17091.37   1565.46 o 
  -2   4  44      249.85      151.35    399.03 o 
   0   4  44     9556.96     9930.74    833.32 o 
   2   4  44      150.50      282.40    522.64 o 
   4   4  44    13739.72    13345.88   1515.63 o 
  -3   5  44    10450.84    10586.20    898.46 o 
  -1   5  44     1264.22     1205.34    429.79 o 
   1   5  44     2273.46     2501.45    489.69 o 
   3   5  44    11791.99    10169.28   1266.49 o 
  -6   6  44     6692.29     8196.88   1121.15 o 
  -4   6  44     1009.46      553.72    454.66 o 
  -2   6  44     8280.14     8336.08    824.26 o 
   0   6  44     1511.09     1574.58    508.67 o 
   2   6  44     8226.52     7968.50   1100.39 o 
   4   6  44      778.41     -337.13    514.90 o 
   6   6  44     6726.07     6776.75   1129.46 o 
  -5   7  44     6947.59     7133.77    760.46 o 
  -3   7  44      207.83      224.79    442.32 o 
  -1   7  44     9110.77     9540.02    864.53 o 
   1   7  44     9059.22    10458.61   1702.49 o 
   3   7  44      511.73      105.98    479.74 o 
   5   7  44     7561.20     7345.63   1162.68 o 
  -6   8  44      407.02      395.83    478.57 o 
  -4   8  44      839.31     1014.79    480.57 o 
  -2   8  44     1228.11     1745.89    485.88 o 
   0   8  44     3561.48     4476.65    623.74 o 
   2   8  44     1228.43     1100.39    705.91 o 
   4   8  44     1685.44     1450.23    604.18 o 
   6   8  44      377.22      335.60    537.11 o 
  -5   9  44        2.09      -68.00    447.59 o 
  -3   9  44     6259.95     6147.83    714.85 o 
  -1   9  44     5507.17     5055.89    653.26 o 
   1   9  44     4351.22     4754.52    946.75 o 
   3   9  44     6052.91     7229.37   1075.48 o 
   5   9  44       99.27     -743.28    743.28 o 
  -2  10  44     1117.35     1270.89    513.04 o 
   0  10  44     3155.61     3553.66    591.35 o 
   2  10  44     1964.48     2927.46    847.09 o 
   0   1  45    20959.13    20821.97    955.01 o 
  -1   2  45     2388.95     2372.92    324.75 o 
   1   2  45     1564.88     1716.85    316.60 o 
  -2   3  45     2666.02     3439.65    517.93 o 
   0   3  45     6683.65     7630.87    507.21 o 
   2   3  45     2036.05     1881.74    394.63 o 
  -3   4  45     9518.76     7977.23    781.03 o 
  -1   4  45     6060.18     6410.79    699.73 o 
   1   4  45     7391.09     7732.73    710.40 o 
   3   4  45     9480.12     9277.38    829.44 o 
  -4   5  45    13952.62    14988.88   1121.58 o 
  -2   5  45     2297.06     2299.22    517.49 o 
   0   5  45     3655.45     4059.64    600.03 o 
   2   5  45     3278.56     3720.44    573.03 o 
   4   5  45    14070.17    15189.56   1606.99 o 
  -5   6  45     2373.05     2237.35    534.84 o 
  -3   6  45     6249.02     6561.03    701.68 o 
  -1   6  45     2192.89     1793.09    502.07 o 
   1   6  45     4616.45     4485.49    797.27 o 
   3   6  45     4491.56     5319.25    950.90 o 
  -6   7  45     3247.33     2896.34    593.09 o 
  -4   7  45     3940.31     4261.12    622.78 o 
  -2   7  45     2525.54     2801.61    705.91 o 
   0   7  45      383.15      924.13    463.38 o 
   2   7  45     1536.12     1204.20    730.83 o 
   4   7  45     3254.85     3494.55    624.61 o 
   6   7  45     3550.93     3172.45    921.84 o 
  -5   8  45     5347.61     5790.10    717.86 o 
  -3   8  45     7977.96     7444.26   1405.59 o 
  -1   8  45    11416.97    12977.41   1002.69 o 
   1   8  45    11237.42    11215.69   1424.28 o 
   3   8  45     6592.32     7283.35   1117.00 o 
   5   8  45     7176.31     6722.77   1129.46 o 
  -4   9  45     1918.21     1124.74    520.67 o 
  -2   9  45     1403.74     1674.64    517.93 o 
   0   9  45     1458.22     2525.99    581.34 o 
   2   9  45     1992.13     2067.91    780.66 o 
   4   9  45     2622.01     3035.27    620.16 o 
  -1   1  46      458.53       19.48    394.26 o 
   1   1  46      688.71      515.90    479.60 o 
   0   2  46    17174.90    19099.39   1037.20 o 
  -3   3  46     8977.80     7694.44   1058.87 o 
  -1   3  46     2964.37     3508.27    435.00 o 
   1   3  46     2139.26     2995.44    370.38 o 
   3   3  46     9820.42     8375.44   1117.00 o 
  -2   4  46     9331.09     8903.34    904.34 o 
   0   4  46       75.62      -76.56    408.65 o 
   2   4  46    12938.90    14531.89    804.08 o 
  -5   5  46    10875.95    13022.00   1482.41 o 
  -3   5  46      226.54       -2.25    441.89 o 
  -1   5  46     6398.02     6392.14    679.99 o 
   1   5  46     5624.14     5019.46    633.22 o 
   3   5  46      127.77     -365.41    639.47 o 
  -4   6  46     6147.51     6130.44    725.17 o 
  -2   6  46      517.47      360.73    456.23 o 
   0   6  46     6174.42     6298.58    880.31 o 
   2   6  46      362.27      282.36    631.17 o 
   4   6  46     6842.04     7765.03   1112.85 o 
  -5   7  46     1629.59     1656.43    521.43 o 
  -3   7  46     7767.15     8687.39    824.82 o 
  -1   7  46     4103.37     4623.89    633.00 o 
   1   7  46     3585.81     4133.83    615.77 o 
   3   7  46     7236.86     8437.72   1195.90 o 
  -4   8  46      908.49      235.69    473.86 o 
  -2   8  46     5320.96     5540.33    684.54 o 
   0   8  46     2061.35     1271.50    501.94 o 
   2   8  46     4441.09     4796.05    984.12 o 
   4   8  46      842.62      885.01    553.34 o 
  -1   9  46     3792.26     4947.60    657.02 o 
   1   9  46     2497.59     2674.16    884.47 o 
   0   1  47     6800.61     6532.09    481.35 o 
  -1   2  47     2809.52     2824.30    357.64 o 
   1   2  47     2993.46     2584.72    359.67 o 
  -2   3  47      800.12      734.65    443.10 o 
   0   3  47     7562.54     7785.92    528.31 o 
   2   3  47     1358.73     1365.57    389.83 o 
  -3   4  47     7531.65     8273.11    811.67 o 
  -1   4  47     9777.30    10368.36    868.98 o 
   1   4  47     9306.65     9418.81    857.48 o 
   3   4  47     8613.89     9489.14    859.55 o 
  -4   5  47     2916.13     2748.02    557.67 o 
  -2   5  47     1424.01     1435.69    505.00 o 
   0   5  47     1726.00     2474.57    520.43 o 
   2   5  47     1126.14     2508.06    784.81 o 
   4   5  47     2465.89     2234.00    776.50 o 
  -5   6  47     2556.28     3035.73    588.57 o 
  -3   6  47     3023.59     3124.72    578.34 o 
  -1   6  47     6555.36     7440.04    761.81 o 
   1   6  47     5423.76     6929.75    744.95 o 
   3   6  47     3034.09     3159.99    851.25 o 
  -4   7  47     2924.83     2498.28    564.73 o 
  -2   7  47      395.22      398.63    479.26 o 
   0   7  47     2933.94     4210.78    795.19 o 
   2   7  47      590.73     -153.64    689.30 o 
   4   7  47     3502.91     3118.47    872.01 o 
  -3   8  47     6583.39     5921.94    728.02 o 
  -1   8  47     7352.56     8110.99    820.19 o 
   1   8  47     7132.83     7864.69   1179.29 o 
   3   8  47     7587.70     6689.55   1079.63 o 
   0   0  48    23745.19    31238.67   2699.07 o 
  -2   2  48    30640.07    35922.61   3135.08 o 
   0   2  48     2059.17     2516.54    369.47 o 
   2   2  48    32809.44    37638.84   2218.27 o 
  -1   3  48      299.98       -2.55    440.31 o 
   1   3  48      643.69      540.20    372.07 o 
  -4   4  48     3038.71     3525.41    834.64 o 
  -2   4  48      513.65      834.74    466.41 o 
   0   4  48     3391.93     4100.59    609.00 o 
   2   4  48      491.94      950.90    697.61 o 
   4   4  48     2781.50     2761.36    805.57 o 
  -3   5  48     7151.42     7209.28   1069.25 o 
  -1   5  48      808.06      653.66    476.42 o 
   1   5  48      378.42       82.33    449.86 o 
   3   5  48     6247.27     4418.18    971.67 o 
  -4   6  48     2849.52     3334.39    601.90 o 
  -2   6  48     9255.50     8648.98    835.83 o 
   0   6  48     4646.15     4708.15    652.47 o 
   2   6  48     8115.36     7578.17   1175.14 o 
   4   6  48     3094.84     2018.08    830.48 o 
  -3   7  48      461.56      -17.48    475.56 o 
  -1   7  48     5712.13     6078.98    818.03 o 
   1   7  48     5550.79     6805.82   1067.17 o 
   3   7  48      280.49     -660.24    685.15 o 
   0   8  48      117.40      674.19    501.68 o 
   0   1  49     6734.41     6800.49    512.26 o 
  -1   2  49     4958.73     4876.53    450.12 o 
   1   2  49     4899.68     4802.28    450.90 o 
  -2   3  49     4164.81     4013.33    634.04 o 
   0   3  49      848.76      473.27    466.41 o 
   2   3  49     5452.84     5830.43    695.88 o 
  -3   4  49     4635.17     4794.70    672.08 o 
  -1   4  49     2146.98     2250.03    610.41 o 
   1   4  49     2686.47     2884.17    559.34 o 
   3   4  49     4885.53     6386.42   1013.19 o 
  -4   5  49     3200.58     3680.79    614.56 o 
  -2   5  49      702.52      623.97    485.14 o 
   0   5  49     2428.99     3718.87    610.39 o 
   2   5  49      824.08      627.02    722.52 o 
   4   5  49     2662.86     1997.32    838.79 o 
  -3   6  49     5066.14     5863.39    712.03 o 
  -1   6  49     5281.16     6610.46   1058.87 o 
   1   6  49     4403.24     5099.17    992.43 o 
   3   6  49     3905.98     3479.73    959.21 o 
  -2   7  49     2274.41     2807.04    867.86 o 
   0   7  49        9.33      -54.21    470.98 o 
   2   7  49     1550.05     1092.09    768.20 o 
  -1   1  50     3595.55     3337.42    581.17 o 
   1   1  50     3681.42     3873.77    596.05 o 
   0   2  50     8515.28    10077.51    631.63 o 
  -3   3  50     5268.60     5954.57    950.90 o 
  -1   3  50     2279.96     1857.59    528.42 o 
   1   3  50     2419.19     2105.28    624.94 o 
   3   3  50     3130.22     2898.39    851.25 o 
  -2   4  50    10080.99    11481.52    992.23 o 
   0   4  50      418.08       16.43    468.45 o 
   2   4  50    10420.67    11660.00   1403.52 o 
  -3   5  50     3430.89     3327.54    622.78 o 
  -1   5  50     4844.81     5201.18    696.01 o 
   1   5  50     5974.63     6672.94   1071.32 o 
   3   5  50     3315.61     3367.61    901.08 o 
  -2   6  50      578.69     1174.20    503.04 o 
   0   6  50    11173.70    12379.23   1037.70 o 
   2   6  50      764.58      523.21    734.98 o 
   0   1  51     3225.96     3053.09    407.87 o 
  -1   2  51     2954.83     2968.20    569.53 o 
   1   2  51     2112.20     1826.60    444.85 o 
  -2   3  51     1337.67     2224.50    560.58 o 
   0   3  51     3208.56     3682.09    616.58 o 
   2   3  51      838.48     1228.34    534.84 o 
  -3   4  51     4859.96     3882.10    656.20 o 
  -1   4  51     8549.05     8261.71    846.91 o 
   1   4  51     8061.79     9053.26    857.37 o 
   3   4  51     5541.20     6091.60   1046.41 o 
  -2   5  51     1121.30     1580.00    537.33 o 
   0   5  51     1471.49     1290.75    541.72 o 
   2   5  51     1060.02     1540.55    768.20 o 
   0   0  52    16641.56    16277.50   1698.34 o 
  -2   2  52     5657.45     6228.63   1063.02 o 
   0   2  52      427.47      178.77    343.71 o 
   2   2  52     7255.43     6988.53   1100.39 o 
  -1   3  52     1430.09     1067.53    556.42 o 
   1   3  52     1904.69     2702.07    969.59 o 
   0   4  52    15929.84    18295.68   1313.24 o 
   0   1  53      578.81     1093.26    371.05 o 
                                                 
